# Supplementary material for: Identification of positive and negative regulators in the stepwise developmental progression towards infectivity in Trypanosoma brucei
Source: Sci Rep. 2021 Mar 11;11:5755. doi: 10.1038/s41598-021-85225-2 (PMC7952579; doi:10.1038/s41598-021-85225-2)
Supplement: Supplementary file 2 — Supplementary Tables. [file 41598_2021_85225_MOESM2_ESM.xlsx]

## Sheet: Table S1 >3-fold UP
Gene ID	Product Description	Gene Name or Symbol	FC D2/D0	D0-linear total RPKM	D2-linear total RPKM
Tb927.1.5150	hypothetical protein	null	225.238	0.218189	49.1445
Tb927.1.40	hypothetical protein	null	166.303	0.218189	36.2854
Tb927.1.5180	hypothetical protein	null	78.9812	0.218189	17.2328
Tb927.1.30	hypothetical protein	null	71.2364	0.218189	15.543
Tb927.5.3990	variant surface glycoprotein (VSG, atypical), putative	null	63.9018	150.557	9620.84
Tb927.7.1940	hypothetical protein	null	62.3285	2.39762	149.44
Tb927.3.2580	hypothetical protein, conserved	null	54.1793	0.218189	11.8213
Tb927.11.20430	variant surface glycoprotein (VSG), putative	null	52.0834	0.218189	11.364
Tb927.9.16060	hypothetical protein	null	38.7894	51.0667	1980.85
Tb927.1.5080	expression site-associated gene 9 (ESAG9) protein, putative	null	33.9426	6.63284	225.136
Tb927.9.15740	hypothetical protein, conserved	null	33.0361	0.218189	7.20811
Tb927.9.15770	hypothetical protein, conserved	null	33.0361	0.218189	7.20811
Tb927.1.2150	Small kinetoplastid calpain-related protein 1-4	SKCRP1-4	29.7918	255.796	7620.62
VSG_639_ORF	VSG_639_CDS		28.6238	42.6755	1221.53
Tb927.1.05	variant surface glycoprotein (VSG), putative	null	28.0725	5.22778	146.757
Tb927.10.8340	hypothetical protein	null	27.465	0.424598	11.6616
Tb927.7.2010	retrotransposon hot spot protein 7 (RHS7), putative	null	26.2051	870.877	22821.5
Tb927.10.16230	Variant Surface Glycoprotein, putative	null	25.9323	2.80031	72.6186
VSG_653_ORF	VSG_653_CDS		25.6341	163.982	4203.53
Tb927.3.2560	hypothetical protein, conserved	null	25.0012	0.40494	10.124
Tb927.3.2570	hypothetical protein, conserved	null	25.0012	0.40494	10.124
Tb927.11.20060	variant surface glycoprotein (VSG), putative	null	24.6734	36.9164	910.851
Tb927.11.17910	hypothetical protein	null	23.9426	0.218189	5.22401
Tb927.11.20550	variant surface glycoprotein (VSG), putative	null	22.5536	8.25828	186.254
Tb927.11.4080	variant surface glycoprotein (VSG)-related, putative	null	21.8991	8.42872	184.581
Tb927.8.7300	variant surface glycoprotein (VSG)-related, putative	null	21.8991	8.42872	184.581
Tb927.8.7320	variant surface glycoprotein (VSG)-related, putative	null	21.8991	8.42872	184.581
Tb927.5.5390.1	Variant Surface Glycoprotein, putative	null	21.0414	6.61856	139.263
Tb927.4.140	hypothetical protein	null	20.5594	364.14	7486.48
Tb927.9.7390	variant surface glycoprotein (VSG)-related, putative	null	20.1096	2.71666	54.6309
Tb927.9.18050	variant surface glycoprotein (VSG, atypical), putative	null	19.7143	5.9258	116.823
Tb927.7.7560	hypothetical protein	null	19.659	252.575	4965.38
Tb927.6.220	purine nucleoside transporter	TbNT9	19.3101	864.678	16697
Tb927.9.15530	BARP protein	BARP	19.3074	742.724	14340.1
Tb927.9.1110	variant surface glycoprotein (VSG, atypical), putative	null	18.7291	9.24063	173.068
Tb927.3.490	variant surface glycoprotein (VSG), putative	null	18.405	16.2319	298.747
Tb927.9.17850	variant surface glycoprotein (VSG, atypical), putative	null	18.1755	9.20606	167.324
Tb927.2.1380	leucine-rich repeat protein (LRRP), putative	null	17.8129	17.9642	319.993
Tb927.3.2550	hypothetical protein, conserved	null	17.5862	0.40494	7.12137
Tb927.11.20490	variant surface glycoprotein (VSG), putative	null	16.9611	5.31638	90.1715
Tb927.11.100	variant surface glycoprotein (VSG), putative	null	16.8509	19.7045	332.04
VSG_397_ORF	VSG_397_CDS		16.7724	680.673	11416.5
Tb927.5.5650.1	Variant Surface Glycoprotein, putative	null	16.63	7.39542	122.986
Tb927.6.110	hypothetical protein	null	16.6232	311.974	5186.01
Tb927.1.10	hypothetical protein	null	16.4455	10.3132	169.606
Tb927.11.20090	variant surface glycoprotein (VSG, atypical), putative	null	16.4015	9.42505	154.584
Tb927.11.19380	variant surface glycoprotein (VSG), putative	null	16.3616	7.57953	124.014
Tb927.9.900	variant surface glycoprotein (VSG), putative	null	16.3603	10.0815	164.936
Tb927.5.4840	variant surface glycoprotein (VSG, atypical), putative	null	16.3459	9.11091	148.926
Tb927.5.4770	variant surface glycoprotein (VSG), putative	null	16.2006	1.44545	23.4172
Tb927.5.5080	variant surface glycoprotein (VSG), putative	null	16.0595	15.7252	252.539
Tb927.2.1290	hypothetical protein	null	16.0367	314.191	5038.59
Tb927.11.18330.1	variant surface glycoprotein (VSG), putative	null	15.9612	6.40451	102.224
Tb927.9.7430	variant surface glycoprotein (VSG)-related, putative	null	15.8409	59.9987	950.432
Tb927.9.7380	variant surface glycoprotein (VSG)-related, putative	null	15.8387	60.1134	952.117
Tb927.10.13700	phosphatidic acid phosphatase alpha, putative	null	15.4568	1067.67	16502.7
Tb927.9.16250	variant surface glycoprotein (VSG, atypical), putative	null	15.4041	5.29321	81.5373
Tb927.10.13400	Phosphatidic acid phostphatase, putative	null	15.3408	770.009	11812.5
Tb927.2.160	Protein of unknown function (DUF1181), putative	null	15.1976	1090.25	16569.1
Tb927.1.5300	variant surface glycoprotein (VSG), putative	null	15.1973	16.963	257.791
Tb927.11.18710.1	hypothetical protein, conserved	null	15.1608	8537.56	129437
Tb927.1.5170	variant surface glycoprotein (VSG)-related, putative	null	14.7447	3.78389	55.7923
Tb927.10.16560	variant surface glycoprotein (VSG), putative	null	14.4502	7.24514	104.693
Tb927.2.3330	hypothetical protein	null	14.4399	4.17225	60.2469
Tb927.10.10	variant surface glycoprotein VSG 10.1	null	14.1716	13.93	197.411
Tb927.8.280	variant surface glycoprotein (VSG), putative	null	14.0741	11.2829	158.798
Tb927.4.5530	variant surface glycoprotein (VSG), putative	null	13.9519	6.47977	90.4049
Tb927.9.16070	hypothetical protein	null	13.735	2.50582	34.4173
Tb927.9.1050	variant surface glycoprotein (VSG), putative	null	13.7041	14.0868	193.047
Tb927.6.5370	variant surface glycoprotein (VSG), putative	null	13.6445	2.67203	36.4585
Tb927.11.18430	variant surface glycoprotein (VSG), putative	null	13.2805	102.418	1360.16
Tb927.11.17120	variant surface glycoprotein (VSG), putative	null	13.0871	10.0065	130.955
Tb927.6.5260	variant surface glycoprotein (VSG), putative	null	13.0492	7.73582	100.946
Tb927.11.18930.1	variant surface protein (VSG), putative	null	12.8206	60.4959	775.593
VSG_531_ORF	VSG_531_CDS		12.5216	405.616	5078.97
Tb927.11.20570	variant surface glycoprotein (VSG), putative	null	12.4997	44.5745	557.167
Tb927.11.20100	variant surface glycoprotein (VSG, atypical), putative	null	12.4145	5.98624	74.3164
Tb927.11.19870	variant surface glycoprotein (VSG, atypical), putative	null	12.3656	20.7614	256.728
Tb927.9.7860	hypothetical protein, conserved	null	12.3149	3.4784	42.8361
Tb927.11.19180	variant surface glycoprotein (VSG, atypical), putative	null	12.3098	5.85001	72.0123
Tb927.8.170	variant surface glycoprotein (VSG, atypical), putative	null	12.1723	46.4058	564.864
Tb927.9.580	variant surface glycoprotein (VSG), putative	null	11.9961	30.2081	362.38
Tb927.11.18740.1	variant surface protein (VSG), putative	null	11.9333	41.8531	499.447
Tb927.9.15800	hypothetical protein, conserved	null	11.8961	0.218189	2.59559
Tb927.9.16950	hypothetical protein	null	11.7523	0.218189	2.56422
Tb927.1.5110	expression site-associated gene 11 (ESAG11) protein, putative	null	11.6038	36.3472	421.765
Tb927.10.4350	hypothetical protein	null	11.3961	188.77	2151.25
Tb927.9.17600	variant surface glycoprotein (VSG), putative	null	11.3062	55.3295	625.566
Tb927.9.15950	hypothetical protein	null	11.1573	23.7718	265.229
Tb927.1.2160	Small kinetoplastid calpain-related protein 1-5	SKCRP1-5	10.9406	3736.24	40876.8
Tb927.11.20190	variant surface glycoprotein (VSG), putative	null	10.9393	8.87957	97.1358
Tb927.9.7880	hypothetical protein, conserved	null	10.8291	3.5006	37.9084
Tb927.9.16640	variant surface glycoprotein (VSG), putative	null	10.8201	85.2866	922.808
Tb927.9.7850	hypothetical protein, conserved	null	10.792	8.29682	89.5389
Tb927.11.19830.1	hypothetical protein	null	10.7734	0.218189	2.35063
Tb927.11.20660	variant surface glycoprotein (VSG), putative	null	10.7157	28.9688	310.421
Tb927.9.670	hypothetical protein	null	10.6705	43.1092	459.997
Tb927.5.5610.1	Variant Surface Glycoprotein, putative	null	10.578	9.70047	102.611
Tb927.9.190	variant surface glycoprotein (VSG), putative	null	10.465	92.1249	964.088
Tb927.11.18830.1	variant surface protein (VSG, atypical), putative	null	10.3809	12.9981	134.932
Tb927.10.480	hypothetical protein, conserved	null	10.2877	821.016	8446.37
Tb927.11.18510.1	variant surface glycoprotein (VSG, atypical), putative	null	10.1871	6.1761	62.9168
Tb927.9.160	variant surface glycoprotein (VSG, atypical), putative	null	10.1678	9.34437	95.012
Tb927.2.5530	Present in the outer mitochondrial membrane proteome 22-1	POMP22-1	10.1615	2215.86	22516.5
Tb927.2.5610	Present in the outer mitochondrial membrane proteome 22B	POMP22B	10.1579	2216.36	22513.6
Tb927.3.2920	hypothetical protein, conserved	null	10.1522	273.67	2778.35
Tb927.2.5310	hypothetical protein, conserved	null	10.1462	4874.03	49453.1
Tb927.2.5320	hypothetical protein, conserved	null	10.0367	4999.97	50183.3
Tb927.2.5330	hypothetical protein, conserved	null	10.0361	5169.44	51881.2
Tb927.2.5340	hypothetical protein, conserved	null	10.0166	5234.55	52432.5
Tb927.2.5350	hypothetical protein, conserved	null	10.0129	5192.26	51989.7
Tb927.2.5360	hypothetical protein, conserved	null	9.99571	5296.53	52942.6
Tb927.11.20400	variant surface glycoprotein (VSG), putative	null	9.95523	86.5001	861.129
Tb927.2.5300	hypothetical protein, conserved	null	9.93702	5071.1	50391.7
Tb927.2.5290	hypothetical protein, conserved	null	9.93488	5317.51	52828.8
VSG_1954_ORF	VSG_1954_CDS		9.93046	493.813	4903.79
Tb927.2.4760	hypothetical protein, conserved	null	9.80887	4907.06	48132.7
Tb927.3.1510	variant surface glycoprotein (VSG)-related, putative	null	9.74948	13.6712	133.287
Tb927.5.4950	variant surface glycoprotein (VSG, atypical), putative	null	9.71188	27.4881	266.961
Tb927.8.130	variant surface glycoprotein (VSG, atypical), putative	null	9.62957	2.44612	23.5551
Tb927.2.4920	hypothetical protein, conserved	null	9.62009	4915.23	47284.9
Tb927.9.2700	hypothetical protein, conserved	null	9.53901	590.341	5631.27
Tb927.8.7820	'Cold-shock' DNA-binding domain containing protein, putative	CSD1	9.37954	467.226	4382.37
Tb927.5.130	variant surface glycoprotein (VSG)-related, putative	null	9.32851	6.74947	62.9625
Tb927.9.270	variant surface glycoprotein (VSG, atypical), putative	null	9.21201	3.27684	30.1862
Tb927.11.18700.1	hypothetical protein, conserved	null	9.20248	1463.85	13471.1
Tb927.5.1440	hypothetical protein	null	8.98973	17.8802	160.738
Tb927.10.2850	hypothetical protein	null	8.88225	1230.84	10932.6
Tb927.11.19820.1	hypothetical protein	null	8.78561	0.218189	1.91692
Tb927.6.5240	variant surface glycoprotein (VSG, atypical), putative	null	8.72643	2.41172	21.0457
Tb927.9.7900	hypothetical protein, conserved	null	8.4622	14.2495	120.582
Tb927.9.7930	hypothetical protein, conserved	null	8.4622	14.2495	120.582
Tb927.10.14900	hypothetical protein, conserved	null	8.1534	737.048	6009.45
Tb927.10.90	hypothetical protein	null	8.05539	200.852	1617.94
Tb927.9.7950	hypothetical protein	null	7.94517	30.604	243.154
Tb927.5.1410	64 kDa invariant surface glycoprotein	ISG64	7.91886	24.3996	193.217
Tb927.10.9510	hypothetical protein	null	7.87822	98.0432	772.406
Tb927.9.7870	hypothetical protein, conserved	null	7.85208	14.4096	113.145
Tb927.10.4340	hypothetical protein	null	7.7735	229.392	1783.18
Tb927.11.20470	variant surface glycoprotein (VSG), putative	null	7.56002	10.4795	79.2249
Tb927.10.9320	hypothetical protein, conserved	null	7.54838	600.711	4534.4
Tb927.7.6880	hypothetical protein, conserved	null	7.52413	201.052	1512.74
Tb927.1.3760	hypothetical protein, conserved	null	7.51664	201.052	1511.23
Tb927.6.3400	hypothetical protein, conserved	null	7.4965	198.307	1486.61
Tb927.3.5690	hypothetical protein, conserved	null	7.47254	63.7913	476.683
Tb927.2.1460	hypothetical protein, conserved	null	7.4231	203.585	1511.23
Tb927.3.510	hypothetical protein, conserved	null	7.41785	199.481	1479.72
Tb927.2.6220	adenosine transporter 2, putative	TbNT4	7.36457	79.2261	583.466
Tb927.2.6320	adenosine transporter 2, putative	TbNT6	7.35208	137.62	1011.79
Tb927.5.1420	hypothetical protein	null	7.27765	30.4286	221.448
Tb927.8.5270	hypothetical protein, conserved	null	7.22845	789.762	5708.76
Tb927.1.5100	expression site-associated gene 2 (ESAG2) protein, putative	null	7.2156	123.682	892.437
Tb927.8.6010	Heme Response-1 protein, putative	HR1	7.19259	4267.15	30691.9
Tb927.5.5050	variant surface glycoprotein (VSG, atypical), putative	null	7.18817	28.7286	206.506
Tb927.11.10470	hypothetical protein, conserved	null	7.16664	791.706	5673.87
Tb927.11.19810.1	hypothetical protein	null	7.10893	8149.22	57932.2
Tb927.10.9500	expression site-associated gene 3 (ESAG3) protein, putative	null	7.09763	19.2734	136.795
Tb927.9.17910	variant surface glycoprotein (VSG, atypical), putative	null	7.07298	37.3708	264.323
Tb927.5.4640	hypothetical protein, conserved	null	7.05424	201.458	1421.13
Tb927.7.6540	variant surface glycoprotein (VSG, atypical), putative	null	7.05228	24.8316	175.12
Tb927.10.5710	hypothetical protein, conserved	null	7.03564	165.108	1161.64
Tb927.10.5700	Enriched in surface-labeled proteome protein 3	ESP3	7.03292	121.404	853.825
Tb927.3.1500	variant surface glycoprotein (VSG)-related, putative	null	7.01478	23.44	164.427
Tb927.7.420	hypothetical protein, conserved	null	6.94751	1790.52	12439.7
Tb927.7.400	hypothetical protein, conserved	null	6.94231	1788.44	12415.9
Tb927.11.15410	hypothetical protein, conserved	null	6.92412	276.686	1915.81
Tb927.11.18770.1	variant surface protein (VSG), putative	null	6.81825	40.6592	277.225
Tb927.11.6240	hypothetical protein, conserved	null	6.60339	593.456	3918.82
Tb927.10.9450	invariant surface glycoprotein, putative	null	6.56343	395.198	2593.85
Tb927.7.360	hypothetical protein, conserved	null	6.56008	1873.16	12288.1
Tb927.11.1580	hypothetical protein, conserved	null	6.5513	334.824	2193.53
Tb927.3.3730	ABC transporter, putative	null	6.54626	639.459	4186.06
Tb927.5.1400	hypothetical protein	null	6.52146	30.4286	198.439
Tb927.1.800	hypothetical transmembrane protein	null	6.5151	1946.35	12680.7
Tb927.7.440	hypothetical protein, conserved	null	6.50562	2185.36	14217.1
Tb927.7.380	hypothetical protein, conserved	null	6.48826	2049.52	13297.8
Tb927.9.7910	hypothetical protein, conserved	null	6.43581	4.24445	27.3165
Tb927.9.7940	hypothetical protein, conserved	null	6.43581	4.24445	27.3165
Tb927.10.4360	hypothetical protein	null	6.35948	36.9824	235.189
Tb927.3.3930	RNA-binding protein	DRBD6B	6.35451	1735.79	11030.1
Tb927.5.2870	hypothetical protein	null	6.34738	469.605	2980.76
Tb927.7.2180.1	T. brucei spp.-specific protein, putative	null	6.34698	1748.83	11099.8
Tb927.2.6230	iron/ascorbate oxidoreductase family protein, putative	null	6.32564	5.19126	32.838
Tb927.5.2360	hypothetical protein, conserved	null	6.31712	310.066	1958.73
Tb927.10.9445	hypothetical protein	null	6.26513	210.381	1318.06
Tb927.11.4100.1	variant surface glycoprotein (VSG), putative	null	6.18827	76.062	470.692
Tb927.4.3340	hypothetical protein, conserved	null	6.16551	581.308	3584.06
Tb927.4.500	FHA domain containing protein, putative	null	6.14417	382.521	2350.28
Tb927.6.1300	hypothetical protein	null	6.03437	17.0456	102.86
Tb927.6.5020	cyclin 7, putative	CYC7	6.03115	1739.13	10489
Tb927.10.10220	procyclin-associated gene 2 (PAG2) protein	PAG2	6.01547	655.119	3940.85
Tb927.10.12570	hypothetical protein	null	5.9532	145.449	865.884
Tb927.10.10210	procyclin-associated gene 4 (PAG4) protein	PAG4	5.89522	619.505	3652.12
Tb927.10.13390	hypothetical protein, conserved	null	5.87957	715.003	4203.91
Tb927.10.13690	hypothetical protein, conserved	null	5.87932	714.167	4198.82
Tb927.8.5350	hypothetical protein, conserved	null	5.83835	293.865	1715.69
Tb927.10.6890	hypothetical protein	null	5.76595	905.577	5221.51
Tb927.2.240	retrotransposon hot spot protein 5 (RHS5), putative	RHS5	5.76458	28275.2	162995
Tb927.9.8030	hypothetical protein, conserved	null	5.73005	408.342	2339.82
Tb927.10.3360	hypothetical protein, conserved	null	5.70457	392.33	2238.07
Tb927.10.610	hypothetical protein, conserved	null	5.68681	1500.89	8535.25
Tb927.8.3730	COPI associated protein, putative	null	5.658	257.435	1456.57
Tb927.10.8350	hypothetical protein	null	5.64958	1.52217	8.59961
Tb927.1.5160	hypothetical protein	null	5.63898	16.0617	90.5714
Tb927.2.3280	65 kDa invariant surface glycoprotein	null	5.56328	282.526	1571.77
Tb927.8.970	hypothetical protein	null	5.49736	2801.68	15401.9
Tb927.4.5560	variant surface glycoprotein (VSG), putative	null	5.45551	9.22864	50.3469
Tb927.8.7810	hypothetical protein, conserved	null	5.42926	656.56	3564.63
Tb927.5.4535	hypothetical protein	null	5.37623	719.678	3869.15
Tb927.4.2460	kinatase, putative	null	5.34144	372.583	1990.13
Tb927.4.1400	vacuolar transport protein 4A, putative	null	5.34104	687.226	3670.5
Tb927.8.1130	protein phosphatase with EF-Hand domains, putative	null	5.32678	399.848	2129.91
Tb927.3.5780	hypothetical protein	null	5.29416	166.544	881.71
Tb927.1.1090	hypothetical protein, conserved	null	5.26243	1364.41	7180.1
Tb927.2.5500	hypothetical protein, conserved	null	5.25973	8828.34	46434.6
Tb927.2.5630	hypothetical protein, conserved	null	5.25973	8828.34	46434.6
Tb927.2.6000	glycosylphosphatidylinositol-specific phospholipase C	GPI-PLC	5.25729	776.868	4084.22
Tb927.3.3960	Double RNA binding domain protein 6A	DRBD6A	5.24186	2272.14	11910.2
Tb927.8.4490	hypothetical protein	null	5.18732	1143.75	5933.02
Tb927.11.14595	hypothetical protein	null	5.17414	8.73973	45.2206
Tb927.7.5380	Double RNA binding domain protein 12	DRBD12	5.11487	768.526	3930.91
Tb927.3.850	hypothetical protein, conserved	null	5.09588	318.741	1624.27
Tb927.10.1020	hypothetical protein	null	5.08193	117.749	598.391
Tb927.5.293b	hypothetical protein	null	5.06267	170.195	861.643
Tb927.9.2290	hypothetical protein, conserved	null	5.06021	1540.02	7792.82
Tb927.3.5080	PSP1 C-terminal conserved region, putative	null	5.04585	845.608	4266.81
Tb927.9.15980	nucleoside transporter 1, putative	AT-A	5.03581	90.9479	457.996
Tb927.8.5190	hypothetical protein, conserved	null	5.03116	279.173	1404.56
Tb927.11.12140	hypothetical protein	null	5.02914	1476.44	7425.22
Tb927.10.7090	Alternative oxidase, mitochondrial	AOX	5.00505	4154.2	20792
Tb927.4.170	hypothetical protein	null	4.97531	1158.46	5763.68
Tb927.8.6570	hypothetical protein, conserved	null	4.97278	675.462	3358.93
Tb927.7.2420	glycogen synthase kinase-3 alpha, putative	GSK3A	4.97182	389.436	1936.2
Tb927.3.1480	hypothetical protein, conserved	null	4.96458	3.10298	15.405
Tb927.10.3220	nucleolus protein, putative	null	4.92321	793.025	3904.22
Tb927.10.10240	procyclin-associated gene 1 (PAG1) protein	PAG1	4.9212	1227.82	6042.35
Tb927.10.9465	hypothetical protein	null	4.90975	90.4451	444.063
Tb927.11.6120	ABC transporter, putative	null	4.90015	230.462	1129.3
Tb927.10.10770	Generative cell specific 1 protein, putative	GCS1	4.89299	3112.29	15228.4
Tb927.2.3340	hypothetical protein	null	4.8924	103.829	507.972
Tb927.7.7495	hypothetical protein	null	4.89153	65.6465	321.112
Tb927.9.7100	hypothetical protein, conserved	null	4.88442	468.395	2287.83
Tb927.8.7330	hypothetical protein	null	4.87118	39.5361	192.588
Tb927.10.3850	hypothetical protein, conserved	null	4.83687	931.858	4507.27
Tb927.11.1170	hypothetical protein, conserved	null	4.81784	1522.75	7336.38
Tb927.6.370	hypothetical protein, conserved	null	4.80062	1969.08	9452.79
Tb927.6.500	gene related to expression site-associated gene 2 (GRESAG2), putative	null	4.79922	279.972	1343.65
Tb927.6.380	hypothetical protein, conserved	null	4.794	1971.03	9449.13
Tb927.7.5420	hypothetical protein, conserved	null	4.77862	1698.72	8117.54
Tb927.4.4520	'Cold-shock' DNA-binding domain containing protein, putative	CSD2	4.77773	205.811	983.311
Tb927.1.4520	Zinc finger, C3HC4 type (RING finger), putative	null	4.77397	353.695	1688.53
Tb927.10.10230	procyclin-associated gene 5 (PAG5) protein	PAG5	4.77188	860.613	4106.74
Tb927.6.3830	hypothetical protein, conserved	null	4.76265	621.534	2960.15
Tb927.7.5780	thioredoxin, putative	null	4.7597	1091.5	5195.19
Tb927.9.6570	hypothetical protein, conserved	null	4.74479	1253.59	5948
Tb927.7.5400	hypothetical protein, conserved	null	4.72162	1316.82	6217.52
Tb927.4.5310	Repressor of differentiation kinase 2	RDK2	4.68506	1179.97	5528.24
Tb927.10.7660	hypothetical protein	null	4.67691	9.10971	42.6053
Tb927.10.14480	hypothetical protein, conserved	null	4.64006	1693.3	7857.03
Tb927.11.9160	ATPase-like protein, putative	null	4.63974	446.743	2072.77
Tb927.5.291b	variant surface glycoprotein (VSG)-related, putative	ESP5	4.633	883.56	4093.53
Tb927.8.5910	hypothetical protein	null	4.60565	677.01	3118.07
Tb927.5.3180	hypothetical protein, conserved	null	4.59845	345.209	1587.42
Tb927.9.4200	fatty acyl CoA synthetase 2	ACS2	4.54781	10296.6	46826.8
Tb927.10.14450	hypothetical protein, conserved	null	4.53955	454.074	2061.29
Tb927.3.4710	Flagellum attachment zone protein 23	FAZ23	4.53072	1276.73	5784.52
Tb927.9.15850	hypothetical protein	null	4.5215	176.124	796.346
Tb927.2.4700	succinate dehydrogenase subunit	SDH8	4.50808	6000.2	27049.4
Tb927.11.730	hypothetical protein	null	4.50589	25.6435	115.547
Tb927.6.1100	hypothetical protein, conserved	null	4.50456	773.716	3485.25
Tb927.8.950	hypothetical protein	null	4.50275	3735.42	16819.7
Tb927.8.930	hypothetical protein	null	4.50256	3735.42	16819
Tb927.11.2400	Flabarin-like protein	null	4.50249	328.776	1480.31
Tb927.11.16190	hypothetical protein	null	4.49117	26.9422	121.002
Tb927.4.4900	hypothetical protein	null	4.47854	660.219	2956.82
Tb927.11.5720	hypothetical protein, conserved	null	4.47013	3292.63	14718.5
Tb927.11.15200	hypothetical protein, conserved	null	4.4554	1316.25	5864.44
Tb927.3.4830	hypothetical protein	null	4.45061	584.199	2600.04
Tb927.2.4670	hypothetical protein, conserved	null	4.4378	507.643	2252.82
Tb927.2.960	hypothetical protein	null	4.43345	1216.09	5391.48
Tb927.8.7250	repressor of RNA polymerase III transcription MAF1	MAF1	4.42446	881.233	3898.98
Tb927.6.860	hypothetical protein	null	4.42186	1258.61	5565.37
Tb927.7.690	zinc finger protein, putative	null	4.4052	1129.51	4975.71
Tb927.10.7320	hypothetical protein, conserved	null	4.3808	1257.24	5507.71
Tb927.10.780	Ring finger domain containing protein, putative	null	4.37771	1546.13	6768.5
Tb927.9.3290	4F5 protein family, putative	null	4.3634	1039.22	4534.56
Tb927.11.14070	Repressor of differentiation kinase 1	RDK1	4.35395	306.463	1334.33
Tb927.11.4990	kinetoplastid-specific phospho-protein phosphatase, putative	null	4.33933	829.503	3599.49
Tb927.1.2110	Calpain-like protein 1.2	CALP1.2	4.33892	2775.24	12041.5
Tb927.11.17830	hypothetical protein, conserved	null	4.3364	1642.3	7121.69
Tb927.3.4640	VIT family, putative	POMP26	4.32163	1261.53	5451.87
Tb927.4.5140	repressor of RNA polymerase III transcription MAF1	MAF1	4.3204	863.629	3731.23
Tb927.11.5790	hypothetical protein, conserved	null	4.28065	1899.34	8130.42
Tb927.11.11990	hypothetical protein	null	4.26984	9.10084	38.8591
Tb927.1.4420	ABC transporter, putative	null	4.2691	2896.37	12364.9
Tb927.2.2770	hypothetical protein, conserved	null	4.25644	10475	44586.3
Tb927.10.2820	hypothetical protein, conserved	null	4.2434	1120.04	4752.8
Tb927.5.1970	hypothetical protein	null	4.22979	716.994	3032.73
Tb927.11.3580	Thiamin pyrophosphokinase, vitamin B1 binding domain containing protein, putative	null	4.20962	3626.39	15265.7
Tb927.11.8470	zinc finger protein family member, putative	ZC3H45	4.20631	787.803	3313.74
Tb927.5.1480	hypothetical protein	null	4.19824	1210.4	5081.57
Tb927.7.6190	Ring finger domain containing protein, putative	null	4.19582	1396.38	5858.97
Tb927.9.4210	fatty acyl CoA synthetase 3	ACS3	4.15911	11810.8	49122.5
Tb927.9.780	hypothetical protein	null	4.15295	5837.73	24243.8
Tb927.9.2885	Domain of unknown function (DUF5075), putative	null	4.15108	1082.11	4491.93
Tb927.10.320	hypothetical protein, conserved	null	4.14742	336.548	1395.81
Tb927.6.130	hypothetical leucine-rich repeat protein 1 (LRRP1)	null	4.14664	6068.98	25165.9
Tb927.3.5670	hypothetical protein	null	4.138	102.886	425.742
Tb927.11.11110	Serine/threonine-protein kinase NEK20, putative	NEK20	4.13736	778.259	3219.93
Tb927.9.2853.1	hypothetical protein, conserved	null	4.13656	2023.75	8371.36
Tb927.2.950	paraflagellar rod component, putative	PFC13	4.12976	7832.76	32347.4
Tb927.11.5365	hypothetical protein	null	4.12103	1089.21	4488.67
Tb927.11.15720	hypothetical protein	null	4.11985	2180.01	8981.33
Tb927.5.1850	hypothetical protein, conserved	null	4.11663	648.307	2668.84
Tb927.3.3070	3', 5'-cyclic nucleotide phosphodiesterase, putative	PDEC	4.11052	798.019	3280.27
Tb927.7.1090	DNA repair protein RAD5, putative	RAD5	4.10851	866.636	3560.58
Tb927.9.1500	Serine/threonine-protein kinase NEK15, putative	NEK15	4.09789	2360.38	9672.56
Tb927.10.8800	SUMO-interacting motif-containing protein	null	4.08696	1512.53	6181.64
Tb927.9.4230	fatty acyl CoA synthetase 4	ACS4	4.08239	11743.4	47941
Tb927.1.4540	cyclin-like F-box protein 1A	CFB1A	4.07417	2641.06	10760.1
Tb927.1.4580	cyclin-like F-box protein 1C	CFB1C	4.07417	2641.06	10760.1
Tb927.1.4630	cyclin-like F-box protein 1E	CFB1E	4.07417	2641.06	10760.1
Tb927.5.1120	Phage tail fibre repeat, putative	TZP656	4.06897	201.767	820.985
Tb927.1.4560	cyclin-like F-box protein 1B	CFB1B	4.06146	2653.42	10776.8
Tb927.1.4600	cyclin-like F-box protein 1D	CFB1D	4.06096	2655.68	10784.6
Tb927.2.4795	hypothetical protein	null	4.05406	4464.11	18097.8
Tb927.11.6450	Serine incorporator (Serinc), putative	null	4.04541	1366.87	5529.56
Tb927.10.8050	TFIIF-stimulated CTD phosphatase, putative	null	4.0432	2985.62	12071.5
Tb927.9.15660	procyclic-enriched flagellar receptor adenylate cyclase 6	ACP6	4.04158	1099.39	4443.26
Tb927.8.5180	U6 snRNA-associated sm-like protein Lsm2	LSm2	4.03968	1931.21	7801.46
Tb927.8.1650	Protein Associated with Differentiation, putative	null	4.03	843.164	3397.95
Tb927.11.5210	hypothetical protein, conserved	null	4.01946	1559.5	6268.37
Tb927.1.3550	hypothetical protein	null	4.01889	176.027	707.433
Tb927.10.5960	engulfment and cell motility domain 2, putative	null	4.0132	613.618	2462.57
Tb927.9.2860.1	hypothetical protein, conserved	null	3.99618	1961.32	7837.8
Tb927.8.7280	emp24/gp25L/p24 family/GOLD, putative	null	3.98804	1898.27	7570.36
Tb927.4.180	hypothetical protein	null	3.98765	6435.32	25661.8
Tb927.5.2480	hypothetical protein, conserved	null	3.98676	294.799	1175.29
Tb927.8.4060	Flagellum adhesion protein 2, putative	FLA2	3.9809	2025.31	8062.55
Tb927.6.3880	hypothetical protein, conserved	null	3.97712	955.755	3801.15
Tb927.11.19800.1	hypothetical protein	null	3.97405	1836.34	7297.73
Tb927.7.5795	hypothetical protein	null	3.96858	3198.77	12694.6
Tb927.1.490	hypothetical protein	null	3.9628	6300.98	24969.5
Tb927.11.4170	kinetoplastid-specific dual specificity phosphatase, putative	null	3.95837	1137.65	4503.24
Tb927.11.5080	hypothetical protein, conserved	null	3.95528	676.621	2676.23
Tb927.9.2840	hypothetical protein, conserved	null	3.95477	2071.52	8192.37
Tb927.4.3290	Trypanosomal VSG domain containing protein, putative	null	3.94485	4.5833	18.0804
Tb927.3.600	hypothetical protein	null	3.93976	691.274	2723.45
Tb927.9.11720	Iron-sulfur cluster assembly protein	ISCU	3.9396	6927.13	27290.1
Tb927.8.1780	STE/STE7 protein kinase, putative	null	3.93642	1222.26	4811.33
Tb927.3.3010	hypothetical protein, conserved	null	3.93234	1804.04	7094.12
Tb927.10.8860	hypothetical protein, conserved	null	3.93199	751.1	2953.32
Tb927.10.3800	predicted RING finger protein	null	3.9254	1065.98	4184.42
Tb927.9.740	hypothetical protein, conserved	null	3.91955	5933.79	23257.8
Tb927.9.6100	PTP1-interacting protein, 39 kDa	PIP39	3.9186	8874.08	34773.9
Tb927.8.3350	DNA polymerase theta (helicase domain only), putative	null	3.91004	1562.93	6111.14
Tb927.3.2360	hypothetical protein, conserved	null	3.90977	746.333	2917.99
Tb927.9.770	hypothetical protein, conserved	null	3.90793	1187.55	4640.87
Tb927.3.2610	GPI inositol deacylase 2	GPIdeAc2	3.90607	143.449	560.323
Tb927.10.13410	hypothetical protein	null	3.9045	19197.9	74958.4
Tb927.10.580	hypothetical protein, conserved	null	3.90028	585.789	2284.74
Tb927.5.2500	hypothetical protein, conserved	null	3.90028	998.176	3893.16
Tb927.6.1620	Zn-finger in Ran binding protein and others, putative	null	3.89994	1543.03	6017.71
Tb927.10.5310	AMP-activated kinase, alpha 1	AMPKa1	3.89925	1489.21	5806.81
Tb927.6.3850	chaperone protein DnaJ, putative	J9	3.89908	549.216	2141.44
Tb927.1.4300	chaperone protein DnaJ, putative	J17	3.89834	1968.71	7674.71
Tb927.8.1760	hypothetical protein	null	3.89081	1676.65	6523.53
Tb927.7.4730	pumilio/PUF RNA binding protein 5	null	3.88883	771.02	2998.36
Tb927.3.2480	Arv1-like family, putative	null	3.88834	1638.44	6370.82
Tb927.8.1020	6-phosphofructo-2-kinase/fructose-2,6-biphosphatase, putative	null	3.88338	2044.87	7941.02
Tb927.10.4160	predicted zinc finger protein	null	3.88315	1380.6	5361.05
Tb927.9.1280	variant surface glycoprotein (VSG, atypical), putative	null	3.88147	22.1608	86.0164
Tb927.8.4110	Flagellum adhesion protein 3, putative	FLA3	3.8766	2068.49	8018.71
Tb927.11.3040	hypothetical protein	null	3.87173	1348.63	5221.54
Tb927.11.2820	hypothetical protein, conserved	null	3.87106	555.043	2148.61
Tb927.8.6490	Basal body protein	BBP122	3.86499	1389.76	5371.41
Tb927.7.3150	CRAL/TRIO domain containing protein, putative	null	3.86408	896.182	3462.92
Tb927.11.12100	RNA-binding protein, putative	RBP5	3.86307	7446.56	28766.6
Tb927.11.16790	mitogen-activated protein kinase	ECK1	3.86277	1670.48	6452.67
Tb927.11.14080	cyclin 2	CYC2	3.86181	2934.42	11332.2
Tb927.11.14630	ATP-dependent DNA DEAD/DEAH box helicase, putative	null	3.85709	511.622	1973.37
Tb927.2.5540	hypothetical protein, conserved	null	3.85597	1119.38	4316.31
Tb927.2.5600	hypothetical protein, conserved	null	3.85597	1119.38	4316.31
Tb927.9.15870	hypothetical protein	null	3.84915	2790.61	10741.5
Tb927.10.15960	hypothetical protein, conserved	null	3.8456	2187.29	8411.45
Tb927.11.15730	cyclic nucleotide-binding domain containing protein, putative	null	3.84479	1515.3	5826.02
Tb927.8.7550	hypothetical protein	null	3.84261	1344.23	5165.37
Tb927.7.6440	vesicle transport v-SNARE protein, putative	null	3.84243	1608.59	6180.88
Tb927.4.3970	hypothetical protein, conserved	null	3.83586	768.578	2948.16
Tb927.11.1130	calpain-like cysteine peptidase, putative	null	3.83513	281.057	1077.89
Tb927.8.7110	Serine/threonine-protein kinase NEK12.1, putative	NEK12.1	3.82952	752.855	2883.07
Tb927.9.15820	hypothetical protein, conserved	null	3.82629	6484.5	24811.6
Tb927.5.630	acidic phosphatase, putative	null	3.81378	1993.19	7601.6
Tb927.10.15910	Glycerol uptake protein 1	GUP1	3.80984	227.769	867.764
Tb927.10.12750	hypothetical protein	null	3.80889	3237.62	12331.7
Tb927.10.13430	citrate synthase, putative	null	3.807	13019.2	49564.2
Tb927.11.160	hypothetical protein, conserved	null	3.80663	1493.72	5686.03
Tb927.5.3760	meiotic recombination protein SPO11, putative	null	3.7947	923.842	3505.7
Tb927.6.3480	RNA-binding protein, putative	DRBD5	3.79208	1878.95	7125.14
Tb927.9.16490	variant surface glycoprotein (VSG), putative	null	3.7895	5.04576	19.1209
Tb927.11.1110.1	calpain, putative	null	3.78535	629.419	2382.57
Tb927.6.3755	hypothetical protein	null	3.78196	667.184	2523.26
Tb927.9.790	hypothetical protein, conserved	null	3.77468	10970.5	41410
Tb927.1.4710	hypothetical protein, conserved	null	3.76935	282.094	1063.31
Tb927.7.6590	hypothetical protein, conserved	null	3.76669	947.065	3567.3
Tb927.3.4180	hypothetical protein	null	3.76489	497.75	1873.97
Tb927.6.350	hypothetical protein, conserved	null	3.758	257.666	968.308
Tb927.3.2477	hypothetical protein	null	3.75699	600.768	2257.08
Tb927.3.1570	Lapatinib-binding protein kinase 3	LBPK3	3.74867	1347.25	5050.38
Tb927.7.6700	hypothetical protein	null	3.74274	2392.58	8954.81
Tb927.7.5060	CLN3 protein, putative	null	3.74141	1596.78	5974.22
Tb927.6.2490	succinate dehydrogenase subunit 7	SDH7	3.73401	4832.77	18045.6
Tb927.5.1450	receptor-type adenylate cyclase GRESAG 4, putative	null	3.73143	846.673	3159.3
Tb927.9.2210	hypothetical protein	null	3.7274	778.092	2900.26
Tb927.11.12060	Peroxisomal biogenesis factor 11 (PEX11), putative	null	3.71782	508.374	1890.04
Tb927.2.4200	CMGC/CLK family protein kinase, putative	null	3.71503	1871.76	6953.64
Tb927.10.15110	hypothetical protein, conserved	null	3.71134	6858.91	25455.7
Tb927.2.5440	hypothetical protein, conserved	null	3.71022	2660.9	9872.51
Tb927.9.760	hypothetical protein	null	3.70604	1655.37	6134.86
Tb927.10.7850	protein-L-isoaspartate, putative	null	3.70151	1858.48	6879.17
Tb927.6.1390	Trypanosomal VSG domain containing protein, putative	null	3.69892	95.7102	354.024
Tb927.7.7390	hypothetical protein	null	3.69798	661.816	2447.38
Tb927.2.6150	adenosine transporter 2	TbNT2/927	3.69536	362.79	1340.64
Tb927.7.7380	u6 snrna-associated sm-like protein lsm3	LSM3	3.69535	908.01	3355.41
Tb927.2.4340	hypothetical protein, conserved	null	3.69188	1121.41	4140.12
Tb927.3.5210	hypothetical protein, conserved	null	3.68801	665.856	2455.68
Tb927.11.1800	histone H1	null	3.68595	19313.7	71189.2
Tb927.10.14420	Serine/threonine-protein kinase NEK16, putative	NEK16	3.68239	1302.78	4797.33
Tb927.7.350	hypothetical protein	null	3.67732	1121.08	4122.57
Tb927.10.15100	hypothetical protein, conserved	null	3.67457	6980.58	25650.6
Tb927.9.14220	metacaspase 5, putative	MCA5	3.67168	7102.03	26076.4
Tb927.2.2340	Glycerophosphoryl diester phosphodiesterase family, putative	null	3.66811	518.69	1902.61
Tb927.1.5060	variant surface glycoprotein (VSG)-related, putative	null	3.66566	572.141	2097.27
Tb927.8.4700	amino acid transporter, putative	AATP6	3.66354	3959.28	14505
Tb927.11.390	SPRY domain containing protein, putative	null	3.66312	1350.58	4947.35
Tb927.4.3520	Amastin surface glycoprotein, putative	null	3.66059	9074.97	33219.7
Tb927.3.1650	hypothetical protein	null	3.65979	1112.75	4072.43
Tb927.11.10075	hypothetical protein	null	3.65707	692.926	2534.08
Tb927.3.590	adenosine transporter, putative	AT-E	3.65204	2899.88	10590.5
Tb927.10.40	hypothetical protein	null	3.65071	147.773	539.477
Tb927.6.4010	Translation machinery associated TMA7, putative	null	3.6497	8514	31073.6
Tb927.8.490	hypothetical protein	null	3.64842	1704	6216.92
Tb927.4.2750	hypothetical protein, conserved	null	3.64271	2385.41	8689.36
Tb927.5.1380	hypothetical protein	null	3.64257	250.945	914.085
Tb927.10.15090	hypothetical protein, conserved	null	3.64225	7016.03	25554.1
Tb927.5.110	variant surface glycoprotein (VSG)-related, putative	null	3.64195	355.949	1296.35
Tb927.11.13940	ubiquitin-conjugating enzyme E2, putative	null	3.64114	2520.04	9175.82
Tb927.7.6300	WD domain, G-beta repeat, putative	null	3.64044	829.563	3019.97
Tb927.11.290	Phosphatase and tensin homolog, putative	null	3.63974	1290.3	4696.35
Tb927.8.8130	hypothetical protein, conserved	null	3.63578	1189.76	4325.71
Tb927.5.170	hypothetical protein, conserved	null	3.63556	2147.54	7807.52
Tb927.10.7985	hypothetical protein	null	3.63052	1661.12	6030.73
Tb927.7.3250	expression site-associated gene 6 (ESAG6) protein, putative	null	3.62999	1100.51	3994.83
Tb927.11.6040	Nodulin-like, putative	null	3.62852	4686.73	17005.9
Tb927.1.1500	conserved protein, unknown function	null	3.62729	188.563	683.974
Tb927.2.1730	hypothetical protein, conserved	null	3.62685	775.39	2812.22
Tb927.3.5740	hypothetical protein	null	3.62511	1752.25	6352.1
Tb927.10.6210	TPR repeat, putative	null	3.62457	2367.42	8580.87
Tb927.1.820	kelch domain-containing protein	null	3.62437	1803.53	6536.67
Tb927.8.6700	hypothetical protein, conserved	null	3.62141	1390.09	5034.07
Tb927.10.8585	hypothetical protein	null	3.6193	781.429	2828.22
Tb927.3.2020	kinesin, putative	KIN-F	3.61832	1494.39	5407.18
Tb927.6.4430	homoserine kinase	HSK	3.61644	1489.8	5387.8
Tb927.11.8340	hypothetical protein	null	3.61246	1019.23	3681.93
Tb927.8.1970	hypothetical protein, conserved	null	3.61143	735.025	2654.49
Tb927.3.5770	hypothetical protein	null	3.60939	47.0065	169.664
Tb927.11.1100	cysteine peptidase, Clan CA, family C2, putative	null	3.6007	261.471	941.478
Tb927.8.6630	hypothetical protein	null	3.59235	5498.08	19751
Tb927.9.7540	cysteine peptidase, Clan CA, family C2, putative	null	3.5915	1220.02	4381.68
Tb927.11.4440	hypothetical protein	null	3.59097	21.5585	77.4159
Tb927.9.10650	hypothetical protein	null	3.58893	197.302	708.103
Tb927.9.14170	hypothetical protein, conserved	null	3.58278	697.899	2500.42
Tb927.6.3140	Ubiquitin-like protein 11	UBL11	3.57746	1892.96	6771.98
Tb927.5.3440	hypothetical protein, conserved	null	3.57709	415.946	1487.88
Tb927.5.3770	hypothetical protein, conserved	null	3.57709	415.946	1487.88
Tb927.11.7230	palmitoyl acyltransferase 8, putative	null	3.56849	878.451	3134.74
Tb927.7.3260	expression site-associated gene 7 (ESAG7) protein, putative	null	3.56803	1106.86	3949.31
Tb927.3.3470	cytochrome b5, putative	CYB5	3.56785	1372.26	4896.02
Tb927.11.3760	hypothetical protein	null	3.5648	1331.6	4746.88
Tb927.2.1700	Enriched in surface-labeled proteome protein 10	ESP10	3.56298	446.049	1589.26
Tb927.3.3830	hypothetical protein, conserved	null	3.56008	1159.74	4128.75
Tb927.10.16125	hypothetical protein	null	3.55852	616.462	2193.69
Tb927.6.2800	hypothetical protein, conserved	null	3.55746	1614.91	5744.97
Tb927.10.15610	zinc finger protein, putative	null	3.555	602.714	2142.65
Tb927.7.2040	hypothetical protein, conserved	null	3.55377	324.278	1152.41
Tb927.3.4480	hypothetical protein, conserved	null	3.55317	854.659	3036.75
Tb927.4.2410	Glycosyl hydrolase family 65 central catalytic domain/Haloacid dehalogenase-like hydrolase, putative	null	3.55018	2266.78	8047.48
Tb927.3.1360	cytosine-specific DNA methylase, putative	null	3.54973	553.049	1963.17
Tb927.5.510	putative succinate dehydrogenase subunit	SDH10	3.54792	4013.13	14238.3
Tb927.10.4090	hypothetical protein, conserved	null	3.54644	2753.42	9764.83
Tb927.11.3400	hypothetical protein, conserved	null	3.54125	1650.22	5843.84
Tb927.7.3645	hypothetical protein	null	3.53543	1169.83	4135.84
Tb927.3.4005	hypothetical protein	null	3.53431	585.661	2069.9
Tb927.10.570	Sec8 exocyst complex component specific domain containing protein, putative	null	3.53211	1084.28	3829.8
Tb927.11.8450	Amastin surface glycoprotein, putative	null	3.52486	2043.21	7202.03
Tb927.8.7210	hypothetical protein, conserved	null	3.5228	432.23	1522.66
Tb927.10.2440	Metacaspase-4	MCA4	3.51663	722.105	2539.38
Tb927.8.7710	hypothetical protein, conserved	null	3.51577	2792.86	9819.05
Tb927.11.6530	hypothetical protein, conserved	null	3.51518	2631.16	9248.98
Tb927.11.8070	Domain of unknown function (DUF4539), putative	null	3.51491	621.295	2183.8
Tb927.9.14190	hypothetical protein, conserved	null	3.51456	734.675	2582.06
Tb927.8.870	CAMK/CAMKL family protein kinase, putative	null	3.50632	2449.29	8588.01
Tb927.5.4000	hypothetical protein	null	3.49683	20.4875	71.6415
Tb927.6.1370	Trypanosomal VSG domain containing protein, putative	null	3.4964	93.337	326.344
Tb927.11.1090	calpain-like protein, putative	ClpGM6	3.49422	98.3069	343.506
Tb927.3.2000	RNA-binding protein, putative	RBP21	3.49033	2488.16	8684.51
Tb927.1.70	retrotransposon hot spot protein 4 (RHS4), putative	RHS4	3.48938	34147	119152
Tb927.11.12130	hypothetical protein	null	3.48875	664.109	2316.91
Tb927.9.2350	calcium/calmodulin-dependent protein kinase, putative	null	3.48445	2212.27	7708.54
Tb927.4.960	WD domain, G-beta repeat, putative	null	3.47876	764.989	2661.22
Tb927.6.2890	single strand-specific nuclease, putative	null	3.47738	1763.59	6132.69
Tb927.7.3600	emp24/gp25L/p24 family/GOLD, putative	null	3.47542	2698.11	9377.05
Tb927.11.9000	cation transporter, putative	null	3.47252	4814.67	16719
Tb927.11.13720	hypothetical protein	null	3.46683	1.47209	5.10349
Tb927.2.2060	variant surface glycoprotein (VSG)-related, putative	null	3.46614	135.662	470.222
Tb927.11.15010	Serine/threonine-protein kinase NEK21, putative	NEK21	3.46613	2694.92	9340.96
Tb927.4.5190	hypothetical protein, conserved	null	3.46485	2601.43	9013.57
Tb927.4.5430	variant surface glycoprotein (VSG, atypical), putative	null	3.46465	37.044	128.345
Tb927.9.10950	chaperone protein DnaJ, putative	J43	3.46224	1443.89	4999.09
Tb927.10.14270	TFIIF-stimulated CTD phosphatase, putative	null	3.46127	877.254	3036.41
Tb927.4.2380	sarcoplasmic reticulum glycoprotein, putative	null	3.45992	624.573	2160.97
Tb927.10.16140	Adenylate/guanylate cyclase, putative	null	3.45792	1890.26	6536.38
Tb927.2.4580	UNC119	unc119	3.45728	6486.93	22427.1
Tb927.7.6840	Centrosomal spindle body, CEP44, putative	CEP44	3.45595	1129.08	3902.05
Tb927.1.3350	hypothetical protein	null	3.45534	68.2547	235.843
Tb927.5.1490	Eukaryotic translation initiation factor 4 gamma 1	eif4g1	3.45465	1216.33	4202.01
Tb927.4.3400	hypothetical protein, conserved	null	3.45241	689.255	2379.59
Tb927.7.6400	hypothetical protein, conserved	null	3.45029	1717.06	5924.35
Tb927.9.2250	hypothetical protein, conserved	null	3.4471	909.477	3135.06
Tb927.9.13430	ubiquitin carboxyl-terminal hydrolase, putative	null	3.44616	472.619	1628.72
Tb927.7.3830	kinesin K39, putative	null	3.44595	295.572	1018.53
Tb927.4.710	hypothetical protein, conserved	null	3.44514	629.548	2168.88
Tb927.6.1330	Trypanosomal VSG domain containing protein, putative	null	3.44371	92.7227	319.31
Tb927.1.2820	pteridine transporter, putative	null	3.44318	20801.3	71622.8
Tb927.11.13620	rhodanese-like domain containing protein, putative	null	3.44108	2487.48	8559.63
Tb927.7.6710	hypothetical protein	null	3.43876	2326.3	7999.57
Tb927.10.15310	hypothetical protein, conserved	null	3.43573	1052.88	3617.41
Tb927.7.4530	hypothetical protein, conserved	null	3.43095	1955.09	6707.8
Tb927.8.5160	hypothetical protein, conserved	null	3.43095	1191.23	4087.04
Tb927.2.5080	hypothetical protein, conserved	null	3.42861	495.031	1697.27
Tb927.11.15740	hypothetical protein, conserved	null	3.42615	922.948	3162.16
Tb927.11.14670	hypothetical protein, conserved	null	3.42205	1121.12	3836.54
Tb927.1.890	hypothetical protein, conserved	null	3.42153	872.172	2984.17
Tb927.8.3070	hypothetical protein, conserved	null	3.42112	853.852	2921.13
Tb927.8.4200	hypothetical protein, conserved	null	3.42014	147.321	503.858
Tb927.8.5140	diacylglycerol kinase, putative	null	3.4186	1134.98	3880.02
Tb927.7.6330	hypothetical protein	null	3.41799	3354.45	11465.5
Tb927.10.14050	hypothetical protein	null	3.41611	57.8228	197.529
Tb927.6.1310	Trypanosomal VSG domain containing protein, putative	null	3.4129	128.24	437.669
Tb927.8.7000	E1-like ubiquitin-activating enzyme, putative	ATG10	3.41242	1354.9	4623.48
Tb927.10.2280	hypothetical protein, conserved	null	3.41224	1287.34	4392.7
Tb927.3.2500	Trypanosomal VSG domain containing protein, putative	null	3.41156	61.0777	208.37
Tb927.3.960	protein transport protein Sec61 gamma subunit, putative	null	3.40865	5890.77	20079.6
Tb927.7.6170	Protein of unknown function (DUF3522), putative	null	3.40794	2073.72	7067.1
Tb927.5.350	75 kDa invariant surface glycoprotein, putative	ISG75	3.40791	8136.23	27727.5
Tb927.7.2330	Protein of unknown function (DUF1663), putative	null	3.40434	939.57	3198.62
Tb927.10.11970	glutamine aminotransferase (GlnAT)	GlnAT	3.39929	6033.03	20508
Tb927.11.12330	hypothetical protein, conserved	null	3.39894	1155.3	3926.79
Tb927.11.7320	dual specificity phopshatase, putative	null	3.39843	1972.33	6702.82
Tb927.7.3640	hypothetical protein, conserved	null	3.39719	1556.83	5288.85
Tb927.10.1580	MICOS complex subunit MIC10-1	MIC10-1	3.39712	1764.28	5993.46
Tb927.2.3880	heterogeneous nuclear ribonucleoproteins F/H homologue	HNRNPH/F	3.39682	1670.34	5673.84
Tb927.9.10170	anaphase-promoting complex subunit 11	APC11	3.39652	1438.93	4887.38
Tb927.8.6850	Zinc finger, C3HC4 type (RING finger)/EF-hand domain pair, putative	null	3.39579	1536.16	5216.47
Tb927.2.2070	hypothetical protein	null	3.39454	467.351	1586.44
Tb927.10.13840	Domain of unknown function (DUF4475), putative	null	3.39343	1392.91	4726.75
Tb927.10.1920	hypothetical protein	null	3.39331	712.524	2417.81
Tb927.10.4140	Protein of unknown function (DUF1242), putative	null	3.3924	3587.61	12170.6
Tb927.10.11940	ABC1 protein, putative	null	3.3922	283.891	963.014
Tb927.4.5390	serine/threonine-protein kinase NrkA	NRKA	3.3883	2240.25	7590.62
Tb927.10.4610	dolicholphosphate-mannose synthase, putative	DPMS	3.38617	1725.8	5843.86
Tb927.3.1830	hypothetical protein, conserved	null	3.38349	812.801	2750.11
Tb927.8.6930	serine/threonine-protein kinase NRKB, putative	NRKB	3.38088	2245.94	7593.26
Tb927.11.3050	hypothetical protein	null	3.37943	2575.66	8704.27
Tb927.10.9630	hypothetical protein	null	3.37791	2114.03	7141.02
Tb927.11.7090	mediator of rna polymerase ii transcription subunit 6	MED-T6	3.37594	2130.85	7193.63
Tb927.2.1890	E2-like ubiquitin-conjugation enzyme	ATG3	3.37512	3040.8	10263.1
Tb927.3.2690	AGC/RSK family serine/threonine kinase, putative	null	3.37294	1317.86	4445.05
Tb927.11.14290	vacuolar sorting protein, putative	null	3.36984	1643.7	5539
Tb927.7.4110	kinesin, putative	null	3.36954	2794.95	9417.71
Tb927.9.700	hypothetical protein	null	3.36921	1225.88	4130.23
Tb927.9.9620	meiotic recombination protein DMC1, putative	dmc1	3.3666	4119.12	13867.4
Tb927.7.1590	mitotic cyclin	CYC8	3.36494	692.035	2328.66
Tb927.11.1190	Ring finger domain/PHD-finger, putative	null	3.36275	817.677	2749.64
Tb927.11.16430	18 kDa ER-associated protein	ERAP18	3.36024	1487.2	4997.34
Tb927.1.4650	cyclin-like F-box protein 2	CFB2	3.35795	1898.47	6374.96
Tb927.10.390	DUF2407 ubiquitin-like domain containing protein, putative	null	3.35547	4032.83	13532
Tb927.3.3920	Aurora kinase 2, putative	AUK2	3.35397	1206.65	4047.06
Tb927.7.4680	hypothetical protein, conserved	null	3.35375	1470.31	4931.04
Tb927.9.7040	hypothetical protein, conserved	null	3.35326	2337.8	7839.24
Tb927.2.1920	expression site-associated gene 5 (ESAG5) protein, putative	null	3.35059	2280.41	7640.72
Tb927.7.6340	hypothetical protein, conserved	null	3.34963	1758.77	5891.23
Tb927.10.10440	mitochondrial carrier protein	MCP8	3.34941	1081.32	3621.8
Tb927.8.6350	CYC2-like cyclin, putative	CYC11	3.34465	1466.66	4905.48
Tb927.10.300	mitochondrial calcium uniporter	MCUb	3.34416	1361.74	4553.89
Tb927.11.6990	Calcium/calmodulin-dependent protein kinase kinase, putative	null	3.34382	2068.09	6915.32
Tb927.5.1630	hypothetical protein, conserved	null	3.34048	3536.5	11813.6
Tb927.10.4040	3-keto-dihydrosphingosine reductase	null	3.33955	3551.4	11860.1
Tb927.3.2970	hypothetical protein, conserved	null	3.33545	2180.63	7273.38
Tb927.8.4340	hypothetical protein, conserved	null	3.3342	552.84	1843.28
Tb927.11.13480	SUMO-interacting motif-containing protein	null	3.33403	1241.97	4140.76
Tb927.4.1870	Serine/threonine-protein phosphatase 2A catalytic subunit, putative	null	3.33338	1863.71	6212.45
Tb927.5.1950	hypothetical protein, conserved	null	3.33102	1250.32	4164.84
Tb927.5.1650	CMGC/DYRK protein kinase, putative	null	3.3304	1607.34	5353.07
Tb927.4.5060	hypothetical protein	null	3.32896	3740.34	12451.4
Tb927.7.1930	nucleoside diphosphatase, putative	null	3.32695	493.288	1641.14
Tb927.8.3080	hypothetical protein, conserved	null	3.32636	478.643	1592.14
Tb927.11.10250	hypothetical protein, conserved	null	3.32582	1182.14	3931.59
Tb927.4.1040	hypothetical protein, conserved	null	3.3249	1423.24	4732.12
Tb927.7.1260	hypothetical protein, conserved	null	3.32474	5478.64	18215
Tb927.10.6590	hypothetical protein, conserved	null	3.3208	959.972	3187.88
Tb927.11.16260	SPRY domain/HECT-domain (ubiquitin-transferase), putative	null	3.31923	167.155	554.827
Tb927.8.5210	cullin 3, putative	null	3.31663	934.722	3100.13
Tb927.3.650	hypothetical protein, conserved	null	3.31479	1807.66	5992.03
Tb927.4.1000	hypothetical protein, conserved	null	3.31306	4422.61	14652.4
Tb927.3.5660	UDP-GlcNAc:alpha3-D-mannoside beta-1,2-N-acetylglucosaminyltransferase I	GnTI	3.31295	683.207	2263.43
Tb927.7.6570	Enriched in surface-labeled proteome protein 17	ESP17	3.31255	174.023	576.461
Tb927.9.7650	ADP-ribosylation factor, putative	null	3.31224	4824.27	15979.2
Tb927.3.3600	hypothetical protein	null	3.31079	5010.97	16590.3
Tb927.9.4310	tricarboxylate carrier, putative	null	3.31013	4526.49	14983.2
Tb927.3.4280	mismatch repair protein MSH5, putative	null	3.30895	1204.47	3985.55
Tb927.2.5950	hypothetical protein, conserved	null	3.30889	1367.55	4525.05
Tb927.11.1280	hypothetical protein, conserved	null	3.3035	458.054	1513.18
Tb927.7.5480	dihydrofolate reductase-thymidylate synthase	DHFR-TS	3.30294	2118.47	6997.19
Tb927.6.3970	SH3 domain protein, conserved	null	3.30007	1438.07	4745.73
Tb927.6.870	myotubularin, putative	null	3.29696	890.972	2937.5
Tb927.6.4050	zinc finger ccch domain-containing protein 14	ZC3H14	3.29308	1352.46	4453.76
Tb927.11.15510	hypothetical protein, conserved	null	3.28971	2033.5	6689.63
Tb927.8.2780	RNA-binding protein RBP10, putative	RBP10	3.28966	535.199	1760.62
Tb927.11.7830	hypothetical protein, conserved	null	3.28951	1054.82	3469.83
Tb927.9.12440	hypothetical protein, conserved	null	3.28771	644.739	2119.72
Tb927.3.3380	TFIIF-stimulated CTD phosphatase, putative	null	3.28684	514.717	1691.79
Tb927.2.2260	phosphatidylinositol kinase related protein, putative	ATM	3.28289	279.549	917.729
Tb927.8.2060	Concanavalin A-like lectin/glucanases superfamily/Beige/BEACH domain containing protein, putative	null	3.28114	568.374	1864.91
Tb927.2.4620	Transmembrane adaptor Erv26, putative	null	3.27949	1568.5	5143.9
Tb927.6.5050	V-type ATPase, C subunit, putative	null	3.27887	2630.06	8623.63
Tb927.8.2450	5'-AMP-activated protein kinase subunit beta	AMPKB	3.27804	2445.47	8016.37
Tb927.5.3895	hypothetical protein	null	3.2779	1635.6	5361.32
Tb927.10.550	hypothetical protein, conserved	null	3.27399	941.785	3083.39
Tb927.8.7990	Thioredoxin-like/Protein of unknown function (DUF3638)/Protein of unknown function (DUF3645), putative	null	3.27354	321.928	1053.84
Tb927.11.11240	hypothetical protein, conserved	null	3.27325	1240.75	4061.29
Tb927.11.14410	Ankyrin repeats (3 copies), putative	null	3.27287	1355.04	4434.87
Tb927.10.410	hypothetical protein, conserved	null	3.27222	3442.37	11264.2
Tb927.3.5260	hypothetical protein, conserved	null	3.26979	1824.69	5966.35
Tb927.11.14510	hypothetical protein	null	3.26824	1055.77	3450.5
Tb927.11.7550	hypothetical protein, conserved	null	3.26748	1130.09	3692.56
Tb927.11.14060	hypothetical protein, conserved	null	3.26468	2219.06	7244.51
Tb927.9.8810	hypothetical protein, conserved	null	3.26337	1819.95	5939.16
Tb927.7.5010	hypothetical protein, conserved	null	3.26298	1053.29	3436.87
Tb927.11.3350	phospholipid-transporting ATPase 1-like protein, putative	null	3.26099	550.312	1794.56
Tb927.8.5050	OTU-like cysteine protease, putative	null	3.25842	263.104	857.304
Tb927.4.2935	hypothetical protein	null	3.25784	479.22	1561.22
Tb927.11.2190	MICOS complex subunit MIC10-2	MIC10-2	3.25526	2579.07	8395.57
Tb927.8.5870	hypothetical protein, conserved	null	3.25485	3666.27	11933.1
Tb927.9.9100	hypothetical protein, conserved	null	3.25385	4222.43	13739.2
Tb927.6.2860	WD domain, G-beta repeat, putative	null	3.24992	1797.27	5840.97
Tb927.8.6450	inhibitor of cysteine peptidase	ICP	3.2468	10003	32477.8
Tb927.6.4130	succinate dehydrogenase subunit 3	SDH3	3.24527	17312.3	56183
Tb927.11.16820	hypothetical protein, conserved	null	3.24514	2150.97	6980.18
Tb927.10.4550	hypothetical protein, conserved	null	3.24497	1100.67	3571.64
Tb927.5.4280	Zinc finger, C3HC4 type (RING finger), putative	null	3.24409	1939.11	6290.65
Tb927.10.7830	hypothetical protein, conserved	null	3.24313	1764.19	5721.5
Tb927.7.3900	vacuolar transporter chaperone, putative	VTC1	3.24279	3887.82	12607.4
Tb927.7.1280	hypothetical protein, conserved	null	3.24095	5840.81	18929.7
Tb927.9.5960	succinate dehydrogenase iron-sulfur subunit, putative	SDH2C	3.24034	7103.51	23017.8
Tb927.8.7370	hypothetical protein	null	3.23934	3060.7	9914.65
Tb927.5.4630	expression site-associated gene 1 (ESAG1) protein, putative	null	3.23922	43.6444	141.374
Tb927.11.530	RNA-binding protein, putative	RBP3	3.23712	1208.22	3911.14
Tb927.10.2300	hypothetical protein, conserved	null	3.2332	3659.85	11833
Tb927.10.5170	XPC-binding domain containing protein, putative	null	3.23318	3102.49	10030.9
Tb927.11.3370	hypothetical protein	null	3.23155	1662.81	5373.45
Tb927.11.2110	Snf7, putative	null	3.23012	4192.37	13541.8
Tb927.4.1490	hypothetical protein, conserved	null	3.22764	1038.47	3351.81
Tb927.11.10390	hypothetical protein, conserved	null	3.22536	1166.26	3761.6
Tb927.1.2320	Cardiolipin-dependent protein 35kDa	CLDP35	3.22431	2136.04	6887.25
Tb927.4.4020	amino acid transporter, putative	null	3.22331	2100.39	6770.2
Tb927.10.10640	hypothetical protein, conserved	null	3.22316	2440.67	7866.66
Tb927.9.10930	mediator of rna polymerase ii transcription subunit 7	MED-T7	3.22117	1197.35	3856.88
Tb927.10.6560	Protein of unknown function DUF72, putative	null	3.21882	891.078	2868.22
Tb927.5.2620	hypothetical protein, conserved	null	3.2181	1700.5	5472.38
Tb927.11.14540	hypothetical protein, conserved	null	3.21762	265.717	854.976
Tb927.8.2490	SET domain containing protein, putative	null	3.21436	2765.16	8888.22
Tb927.6.3640	zinc finger of C3HC4-type, RING/B-box zinc finger, putative	null	3.21385	981.17	3153.33
Tb927.10.6810	guanylate kinase, putative	null	3.21285	2957.64	9502.47
Tb927.2.6200	adenosine transporter 2, putative	TbNT3	3.21243	381.155	1224.43
Tb927.10.8390	Concanavalin A-like lectin/glucanases superfamily/SPRY domain/HECT-domain (ubiquitin-transferase), putative	null	3.21193	199.047	639.323
Tb927.8.5580	N-terminal region of Chorein, a TM vesicle-mediated sorter/Integral peroxisomal membrane peroxin, putative	null	3.20972	349.459	1121.67
Tb927.10.13330	paraflagellar rod component, putative	PFC20	3.2096	1642.61	5272.12
Tb927.11.3080	vesicular protein trafficking mediator, putative	null	3.20807	6934.67	22246.9
Tb927.5.3620	kinetoplastid-specific dual specificity phosphatase, putative	null	3.20791	1877.12	6021.64
Tb927.3.3940	RNA-binding protein, putative	DRBD11	3.20692	3046.25	9769.08
Tb927.10.6390	hypothetical protein, conserved	null	3.20658	2956.39	9479.91
Tb927.3.1750	Mad2-like HORMA domain containing protein	mad2	3.20621	875.814	2808.05
Tb927.11.9470	ADP-ribosylation factor GTPase activating protein, putative	null	3.20614	2044.94	6556.37
Tb927.4.2830	hypothetical protein, conserved	null	3.20606	959.119	3074.99
Tb927.7.4810	HD domain containing protein, putative	null	3.20461	1135.87	3640.02
Tb927.8.8310	chaperone protein DnaJ, putative	J70	3.20461	2596.19	8319.77
Tb927.10.10720	Tetraspanin family, putative	null	3.20419	2896.16	9279.85
Tb927.10.260	BolA-like protein, putative	null	3.20322	1286.05	4119.51
Tb927.6.4760	T-complex protein 11, putative	null	3.20235	1641.53	5256.76
Tb927.6.1730	hypothetical protein, conserved	null	3.19987	1373.81	4396
Tb927.9.8240	hypothetical protein, conserved	null	3.19873	742.223	2374.17
Tb927.11.16780	hypothetical protein	null	3.19837	2558.86	8184.18
Tb927.9.10300	hypothetical protein, conserved	null	3.19798	1021.02	3265.2
Tb927.7.3420	peptidyl-prolyl cis-trans isomerase, putative	PPIase	3.19782	1324.71	4236.18
Tb927.11.6010	conserved protein, unknown function	null	3.19663	2144.91	6856.48
Tb927.4.5400	variant surface glycoprotein (VSG, atypical), putative	null	3.19368	34.2798	109.479
Tb927.6.440	haptoglobin-hemoglobin receptor	HpHbR	3.19202	1267.21	4044.94
Tb927.11.10620	hypothetical protein, conserved	null	3.19105	2424.78	7737.59
Tb927.10.2610	Domain of unknown function (DUF1935), putative	null	3.18952	3498.4	11158.2
Tb927.1.1270	homocysteine S-methyltransferase, putative	null	3.18902	1770.89	5647.39
Tb927.10.6040	hypothetical protein	null	3.18872	8501.71	27109.6
Tb927.10.4660	Transcription factor S-II (TFIIS), central domain containing protein, putative	null	3.18612	2352.37	7494.94
Tb927.1.1400	Overproducer of inositol protein 10 homolog, putative	null	3.18188	1643.59	5229.71
Tb927.2.5760	Flagellar Member 8	FLAM8	3.18036	997.158	3171.32
Tb927.8.6600	Glutathione S-transferase, C-terminal domain containing protein, putative	null	3.17861	909.85	2892.06
Tb927.2.5650	hypothetical protein, conserved	null	3.17823	1838.09	5841.87
Tb927.9.10360	Cytosolic iron-sulfur protein assembly 2A, putative	CIA2A	3.17815	1915.77	6088.59
Tb927.10.12850	ttaggg binding factor	TRF	3.17804	16857.8	53574.9
Tb927.2.5480	hypothetical protein, conserved	null	3.17774	1838.09	5840.97
Tb927.8.4630	hypothetical protein, conserved	null	3.17562	4498.23	14284.7
Tb927.6.510	GPEET procyclin	GPEET	3.17499	138589	440018
Tb927.9.4560	RBP32	RBP32	3.17427	1563.11	4961.73
Tb927.5.1030	Iron-sulfur assembly protein 2	Isa2	3.17357	3421.97	10859.9
Tb927.9.14120	NLI interacting factor-like phosphatase, putative	null	3.17283	3445.6	10932.3
Tb927.11.11410	trans-sialidase, putative	null	3.17157	326.532	1035.62
Tb927.10.2210	Peptidase C19, ubiquitin carboxyl-terminal hydrolase, putative	null	3.17053	2665.42	8450.79
Tb927.8.2440	hypothetical protein, conserved	null	3.16986	2270.07	7195.79
Tb927.9.9750	membrane- trafficking protein, putative	null	3.16984	1800.17	5706.25
Tb927.7.6690	Trypanosoma specific protein, unknown function	null	3.16977	4221.35	13380.7
Tb927.3.3330	heat shock protein 20, putative	HSP20	3.16896	10284.4	32590.7
Tb927.9.10280	Zinc finger CCCH domain-containing protein 48	ZC3H48	3.16556	260.441	824.441
Tb927.4.1650	hypothetical protein, conserved	null	3.16534	1716.77	5434.14
Tb927.8.5170	hypothetical protein, conserved	null	3.16348	866.707	2741.8
Tb927.8.3260	YceI-like domain containing protein, putative	null	3.16215	1707.67	5399.9
Tb927.10.5720	hypothetical protein	null	3.16145	8.619	27.2485
Tb927.11.7220	neurobeachin/beige protein, putative	null	3.16132	383.945	1213.77
Tb927.9.1365	hypothetical protein	null	3.15898	895.359	2828.42
Tb927.11.5660	hypothetical protein, conserved	null	3.1586	621.354	1962.61
Tb927.11.9790	calmodulin, putative	null	3.15317	1151.74	3631.63
Tb927.8.6340	CYC2-like cyclin, putative	CYC10	3.15314	1140.07	3594.8
Tb927.10.4380	hypothetical protein	null	3.15137	512.575	1615.31
Tb927.11.7702	U6 snRNA-associated Sm-like protein LSm5	LSM5	3.15129	2380.4	7501.34
Tb927.7.4645	hypothetical protein	null	3.15127	214.439	675.755
Tb927.11.6850	Optic atrophy 3 protein (OPA3), putative	null	3.15005	2488.98	7840.4
Tb927.10.5800	hypothetical protein, conserved	null	3.14835	1442.46	4541.37
Tb927.3.2590	hypothetical protein	null	3.1474	28.0876	88.403
Tb927.11.790	AGC/RSK family serine/threonine kinase, putative	null	3.14505	2090.65	6575.2
Tb927.6.560	cysteine peptidase C (CPC)	catB	3.14431	5357.03	16844.2
Tb927.6.820	Pumilio homology domain family member 4	PUF4	3.14362	442.492	1391.03
Tb927.11.15280	tRNA-sepcific adenosine deaminase	ADAT3	3.14338	1568.41	4930.11
Tb927.8.3360	hypothetical protein, conserved	null	3.14147	1401.86	4403.92
Tb927.10.11040	hypothetical protein, conserved	null	3.14126	1092.73	3432.56
Tb927.11.9770	hypothetical protein, conserved	null	3.13862	1436.49	4508.58
Tb927.2.5720	hypothetical protein	null	3.13807	6.45613	20.2598
Tb927.9.1360	hypothetical protein, conserved	null	3.13781	1111.82	3488.69
Tb927.1.3890	hypothetical protein	null	3.13773	1498.25	4701.11
Tb927.11.5370	hypothetical protein, conserved	null	3.13762	909.296	2853.03
Tb927.4.3830	hypothetical protein, conserved	null	3.13631	1155.76	3624.82
Tb927.10.8580	ADP-ribosylation factor-like protein 3b, putative	ARL3B	3.13618	3272.56	10263.3
Tb927.11.4020	Complex1_LYR-like, putative	null	3.13365	990.745	3104.65
Tb927.7.1210	regulator of chromosome condensation, putative	null	3.13321	1776.46	5566.02
Tb927.9.9115	hypothetical protein	null	3.13245	1542.79	4832.7
Tb927.9.4450	hypothetical protein	null	3.13186	3581.17	11215.7
Tb927.8.2510	hypothetical protein, conserved	null	3.13103	1055.76	3305.61
Tb927.5.3720	hypothetical protein, conserved	null	3.13103	1096.69	3433.76
Tb927.9.10660	hypothetical protein, conserved	null	3.13037	1113.04	3484.22
Tb927.7.300	UDP-Gal or UDP-GlcNAc-dependent glycosyltransferase, putative	null	3.12852	1350.21	4224.15
Tb927.7.2260	SEP domain containing protein, putative	null	3.12737	5098.75	15945.7
Tb927.11.6800	hypothetical protein, conserved	null	3.12668	652.886	2041.37
Tb927.3.2940	hypothetical protein, conserved	null	3.12619	570.109	1782.27
Tb927.10.440	hypothetical protein, conserved	null	3.12496	1436.2	4488.07
Tb927.10.16050	hypothetical protein, conserved	null	3.12463	893.912	2793.15
Tb927.10.4390	hypothetical protein	null	3.12417	618.52	1932.36
Tb927.10.4790	hypothetical protein, conserved	null	3.12417	1558.44	4868.82
Tb927.10.4230	hypothetical protein, conserved	null	3.12404	2311.56	7221.41
Tb927.11.15660	hypothetical protein, conserved	null	3.12386	4628.09	14457.5
Tb927.6.2530	hypothetical protein	null	3.12364	1220.67	3812.92
Tb927.10.7210	Flagellum attachment zone protein 17	FAZ17	3.1235	1207.43	3771.4
Tb927.10.11920	hypothetical protein, conserved	null	3.12344	2620.99	8186.49
Tb927.9.8680	cytochrome c oxidase assembly factor, putative	null	3.12324	1458.38	4554.89
Tb927.8.1770	hypothetical protein, conserved	null	3.12321	1944.93	6074.43
Tb927.8.2200	terbinafine resistance locus protein (yip1), putative	null	3.12316	2777.89	8675.8
Tb927.11.10220	hypothetical protein, conserved	null	3.12309	2728.03	8519.88
Tb927.10.4780	GPI inositol deacylase precursor	GPIdeAc	3.12282	2008.64	6272.63
Tb927.4.1460	Zn-finger in ubiquitin-hydrolases and other protein, putative	null	3.12234	1387.09	4330.96
Tb927.11.7440	hypothetical protein, conserved	null	3.12157	1431.44	4468.35
Tb927.8.8270	hypothetical protein, conserved	null	3.12066	342.857	1069.94
Tb927.10.2390	casein kinase I, putative	CK1.3	3.11987	504.505	1573.99
Tb927.4.4390	hypothetical protein	null	3.11949	1232.18	3843.78
Tb927.11.4090.1	hypothetical protein	null	3.11922	43.918	136.99
Tb927.11.12840	Domain of unknown function (DUF4486), putative	null	3.11718	393.451	1226.46
Tb927.4.1090	endosomal integral membrane protein, putative	null	3.11587	1548.83	4825.95
Tb927.10.15033	hypothetical protein	null	3.11514	2776.58	8649.43
Tb927.2.4970	UV radiation resistance protein and autophagy-related subunit 14, putative	null	3.11442	1487.03	4631.23
Tb927.8.6280	cyclophilin-type peptidyl-prolyl cis-trans isomerase, putative	null	3.113	665.85	2072.79
Tb927.7.1840	zinc finger protein, putative	null	3.11257	3376.51	10509.6
Tb927.7.1880	zinc finger protein, putative	null	3.11257	3376.51	10509.6
Tb927.6.3260	hypothetical protein, conserved	null	3.11219	854.571	2659.59
Tb927.6.2450	Protein kinase B, putative	PKB	3.11165	1454.54	4526.02
Tb927.3.3870	lipase domain protein, putative	null	3.11108	977.417	3040.82
Tb927.10.9675	hypothetical protein	null	3.10825	492.595	1531.11
Tb927.10.12410	hypothetical protein, conserved	null	3.10749	1326.98	4123.57
Tb927.8.1430	SSU ribosomal protein, mitochondrial, putative	uS14m	3.10708	1878.97	5838.11
Tb927.2.5850	small nuclear ribonucleoprotein SmD2	Sm-D2	3.10451	2483.65	7710.53
Tb927.11.3705	DNA-directed RNA polymerases I, II, and III subunit RPABC5, putative	RPB10	3.10343	7269.06	22559
Tb927.2.1720	hypothetical protein, conserved	null	3.10333	970.489	3011.74
Tb927.8.4350	hypothetical protein, conserved	null	3.10227	625.19	1939.51
Tb927.11.13300	Intraflagellar transport protein 25	IFT25	3.10188	3687.85	11439.3
Tb927.11.16800	hypothetical protein, conserved	null	3.09928	1047.1	3245.25
Tb927.11.1830	hypothetical protein, conserved	null	3.09872	3929.41	12176.1
Tb927.4.2370	hypothetical protein, conserved	null	3.09794	1615.48	5004.65
Tb927.4.4580	hypothetical protein, conserved	null	3.09779	575.864	1783.9
Tb927.8.7840	dynein heavy chain, cytosolic, putative	null	3.09742	1283.63	3975.94
Tb927.8.910	hypothetical protein, conserved	null	3.09735	960.246	2974.22
Tb927.2.1820	CAMK/CAMKL family protein kinase, putative	null	3.09589	486.907	1507.41
Tb927.10.13100	Cytokinesis initiation factor 3	CIF3	3.09487	1283.15	3971.2
Tb927.3.5250	Zinc finger CCCH domain-containing protein 8	ZC3H8	3.09461	1317	4075.6
Tb927.4.2500	eukaryotic translation initiation factor 2-alpha kinase 2	EIF2AK2	3.0938	829.411	2566.03
Tb927.10.4050	serine palmitoyltransferase, putative	null	3.0926	1758.22	5437.47
Tb927.7.6320	BTB/POZ domain/Regulator of chromosome condensation (RCC1) repeat, putative	null	3.09246	828.759	2562.9
Tb927.1.3390	Eukaryotic protein of unknown function (DUF866), putative	null	3.09191	5428.67	16785
Tb927.11.2240	hypothetical protein, conserved	null	3.09187	2390.08	7389.82
Tb927.8.2100	vacuolar ATP synthase 16 kDa proteolipid subunit, putative	null	3.09046	3204.29	9902.73
Tb927.11.9040	conserved protein	null	3.08817	2365.83	7306.08
Tb927.8.4895	hypothetical protein	null	3.08813	629.117	1942.79
Tb927.7.1560	TPR repeat, putative	null	3.08766	1100.62	3398.33
Tb927.3.2720	hypothetical protein	null	3.08726	1288.36	3977.5
Tb927.10.8570	hypothetical protein, conserved	null	3.08718	1266.41	3909.63
Tb927.7.1420	hypothetical protein, conserved	null	3.08527	1912.51	5900.61
Tb927.11.5670	Mnd1 family, putative	null	3.0845	1509.75	4656.83
Tb927.10.10670	kinetoplastid-specific dual specificity phosphatase, putative	null	3.08305	1437.64	4432.31
Tb927.10.11770	succinate dehydrogenase cytochrome B subunit	SDH4	3.08227	18668.2	57540.5
Tb927.10.15440	hypothetical protein, conserved	null	3.08224	2272.03	7002.94
Tb927.11.14995	hypothetical protein	null	3.07916	525.594	1618.39
Tb927.11.10810	pumillio/PUF RNA binding protein 11	PUF11	3.07912	187.74	578.074
Tb927.9.2420	hypothetical protein, conserved	null	3.07911	3046.06	9379.14
Tb927.11.8360	hypothetical protein	null	3.07859	2939.91	9050.78
Tb927.8.5390	cdc2-related protein kinase 4, putative	CRK4	3.0784	1102.54	3394.05
Tb927.5.810	zinc finger CCCH domain containing protein 11	ZC3H11	3.07702	6848.49	21072.9
Tb927.8.6120	hypothetical protein, conserved	null	3.07661	1073.48	3302.68
Tb927.5.4010	Enriched in surface-labeled proteome protein 4	ESP4	3.07642	1945.66	5985.67
Tb927.8.6650	RNA-binding protein, putative	DRBD13	3.07459	1810.83	5567.57
Tb927.2.2670	histone H4 variant	H4V	3.0745	13099.3	40273.7
Tb927.10.680	Protein of unknown function (DUF971), putative	null	3.07394	1137.74	3497.35
Tb927.10.1790	hypothetical protein	null	3.07269	21.3143	65.4921
Tb927.4.1970	Domain of unknown function DUF21, putative	null	3.07221	1831.47	5626.66
Tb927.4.5410	variant surface glycoprotein (VSG, atypical), putative	null	3.07165	33.4045	102.607
Tb927.6.4490	hypothetical protein, conserved	null	3.07086	2425.69	7448.95
Tb927.8.2110	Alpha/beta hydrolase family, putative	null	3.07086	2144.52	6585.52
Tb927.10.12630	hypothetical protein, conserved	null	3.07	2608.58	8008.35
Tb927.10.14760	clathrin light chain, putative	null	3.06912	8762.32	26892.6
Tb927.4.2265	hypothetical protein	null	3.06816	1449.45	4447.14
Tb927.4.4540	zinc finger domain, LSD1 subclass, putative	null	3.06793	1634.9	5015.76
Tb927.7.5800	hypothetical protein	null	3.06757	1528.32	4688.23
Tb927.10.5150	zinc finger protein family member, putative	ZC3H31	3.06672	120.434	369.337
Tb927.8.4480	hypothetical protein, conserved	null	3.06663	3971.05	12177.8
Tb927.4.3330	EF-hand domain pair, putative	null	3.0659	1225.12	3756.08
Tb927.7.6770	Acyl CoA binding protein, putative	null	3.06436	13345.4	40895
Tb927.7.6310	polo-like protein kinase	PLK	3.06407	1460.52	4475.12
Tb927.11.10500	hypothetical protein, conserved	null	3.06101	532.408	1629.71
Tb927.2.5230	CAMK family pseudokinase, putative	null	3.05782	1478.97	4522.41
Tb927.10.670	hypothetical protein, conserved	null	3.05768	1287.07	3935.43
Tb927.8.2610	5-methyltetrahydropteroyltriglutamate-homocysteine S-methyltransferase, putative	null	3.05615	250.229	764.738
Tb927.10.8160	hypothetical protein, conserved	null	3.05514	1574.69	4810.91
Tb927.4.620	hypothetical protein, conserved	null	3.05502	366.457	1119.53
Tb927.9.12300	replication factor C, subunit 3, putative	null	3.05438	4119.64	12583
Tb927.10.11880	hypothetical protein, conserved	null	3.05385	1499.11	4578.06
Tb927.8.6890	putative succinate dehydrogenase subunit	SDH11	3.05366	18099.1	55268.4
Tb927.3.4270	hypothetical protein, conserved	null	3.05361	3006.68	9181.23
Tb927.11.7800	hypothetical protein, conserved	null	3.05356	1802.77	5504.87
Tb927.8.1040	protein phosphatase inhibitor, putative	null	3.05251	5172.86	15790.2
Tb927.3.1910	Histone RNA hairpin-binding protein RNA-binding domain containing protein, putative	SLBP1	3.0525	1046.73	3195.14
Tb927.8.8000	hypothetical protein, conserved	null	3.05187	1476.51	4506.11
Tb927.9.4550	SUMO-interacting motif-containing protein	null	3.05178	5257.87	16045.9
Tb927.7.1172	hypothetical protein	null	3.05171	1424.17	4346.16
Tb927.4.2150	hypothetical protein, conserved	TZP19.3	3.05159	597.218	1822.46
Tb927.11.8330	hypothetical protein, conserved	null	3.05158	669.173	2042.03
Tb927.11.6580	hypothetical protein, conserved	null	3.05104	1164.34	3552.44
Tb927.10.7980	hypothetical protein, conserved	null	3.05006	1361.91	4153.92
Tb927.10.9340	hypothetical protein	null	3.04991	3288.18	10028.7
Tb927.5.1640	hypothetical protein, conserved	null	3.04959	3515.04	10719.4
Tb927.8.4300	hypothetical protein	null	3.0491	2084.92	6357.13
Tb927.9.4990	DNA replication complex GINS protein PSF1	PSF1	3.04906	1974.53	6020.45
Tb927.10.13420	hypothetical protein	null	3.04846	24368.3	74285.8
Tb927.10.14370	hypothetical protein, conserved	null	3.04812	2242.72	6836.08
Tb927.10.4250	ADP-ribosylation factor-like 2, arl2	ARL2	3.04769	1124.51	3427.16
Tb927.11.7695	hypothetical protein, conserved	null	3.04767	2128.06	6485.64
Tb927.2.4150	hypothetical protein, conserved	null	3.04766	1860.46	5670.05
Tb927.11.6290	HIT zinc finger, putative	null	3.04732	2703.86	8239.52
Tb927.9.7230	ADP-ribosylation factor-like protein, putative	ARL1B	3.04696	1488.92	4536.66
Tb927.10.7840	hypothetical protein, conserved	null	3.04689	2783.82	8481.98
Tb927.11.13320	hypothetical protein, conserved	null	3.04581	652.252	1986.64
Tb927.6.2930	ATPase family associated with various cellular activities (AAA), putative	null	3.04536	3502.97	10667.8
Tb927.8.1100	STE/STE11 serine/threonine-protein kinase, putative	null	3.04506	2137.23	6507.99
Tb927.2.2880	TPR repeat/Tetratricopeptide repeat, putative	null	3.04502	3451.79	10510.8
Tb927.7.2985	hypothetical protein, conserved	null	3.04466	1329.09	4046.63
Tb927.7.3025	hypothetical protein, conserved	null	3.04466	1329.09	4046.63
Tb927.11.9260	hypothetical protein, conserved	null	3.0438	590.153	1796.31
Tb927.10.6460	protein phosphatase 2B, putative	null	3.04346	1556.64	4737.58
Tb927.7.4610	hypothetical protein, conserved	null	3.04262	1452.93	4420.7
Tb927.9.10510	hypothetical protein, conserved	null	3.04259	554.156	1686.07
Tb927.11.310	hypothetical protein, conserved	null	3.0421	1031.85	3138.98
Tb927.7.5190	hypothetical protein, conserved	null	3.04203	1313.7	3996.32
Tb927.11.7040	pterin-4-alpha-carbinolamine dehydratase, putative	null	3.04171	2943.21	8952.4
Tb927.8.6610	hypothetical protein, conserved	null	3.04104	1475.14	4485.98
Tb927.11.520	hypothetical protein, conserved	null	3.04088	1696.46	5158.73
Tb927.5.1260	Sulfate transporter N-terminal domain with GLY motif/Sulfate transporter family, putative	null	3.04003	1175.46	3573.43
Tb927.8.6730	Enriched in surface-labeled proteome protein 24	ESP24	3.03995	443.147	1347.14
Tb927.9.9320	MAPK/MAK/MRK overlapping kinase, putative	MOK	3.03913	2346.34	7130.82
Tb927.3.2400	palmitoyl acyltransferase 10, putative	null	3.03904	871.359	2648.1
Tb927.2.3720	ubiquitin-conjugating enzyme, putative	null	3.0382	969.37	2945.15
Tb927.8.3380	succinate dehydrogenase iron-sulfur subunit	SDH2N	3.03818	6517.73	19802
Tb927.3.3240	hypothetical protein, conserved	null	3.03793	1570.23	4770.24
Tb927.7.3590	conserved protein	null	3.03735	12870.1	39091
Tb927.2.4925	hypothetical protein	null	3.03639	747.213	2268.83
Tb927.8.4550	Mitochondrial SSU ribosomal protein, putative	mS69	3.03627	860.818	2613.68
Tb927.10.3910	hypothetical protein, conserved	null	3.03593	930.384	2824.58
Tb927.3.920	hypothetical protein, conserved	null	3.03548	1112.84	3378
Tb927.7.3530	Vacuolar protein 14 C-terminal Fig4p binding, putative	null	3.03514	1161.88	3526.48
Tb927.3.4860	mitogen-activated protein kinase kinase 1	MKK1	3.03474	2791.69	8472.05
Tb927.7.4130	hypothetical protein, conserved	null	3.03467	307.031	931.737
Tb927.11.7810	hypothetical protein	null	3.03444	2095.84	6359.7
Tb927.7.5290	hypothetical protein, conserved	null	3.03397	2121.8	6437.47
Tb927.8.2170	hypothetical protein, conserved	null	3.03283	2583.51	7835.34
Tb927.10.3490	kinetoplastid-specific dual specificity phosphatase, putative	null	3.03184	1703.69	5165.31
Tb927.10.7040	hypothetical protein, conserved	null	3.03183	1021.67	3097.53
Tb927.10.1800	methyltransferase domain containing protein, putative	null	3.03173	1066.4	3233.04
Tb927.7.4010	hypothetical protein, conserved	null	3.02981	1797.39	5445.75
Tb927.10.11830	hypothetical protein, conserved	null	3.02968	1391.78	4216.65
Tb927.9.6920	hypothetical protein, conserved	null	3.02929	7504.73	22734
Tb927.3.3720	Golgi vesicular membrane trafficking protein, putative	null	3.02868	1123.15	3401.66
Tb927.2.4840	Vitamin K epoxide reductase family, putative	null	3.0286	2751.14	8332.1
Tb927.11.6520	hypothetical protein, conserved	null	3.02855	1554.84	4708.92
Tb927.11.15180	hypothetical protein, conserved	null	3.02849	4129.83	12507.2
Tb927.10.15790	cytochrome c oxidase assembly protein COX19, putative	COX19	3.02823	4713.73	14274.3
Tb927.11.16550	Zinc finger protein, C3H1 type-like	ZC3H46	3.02535	2835.3	8577.79
Tb927.7.810	hypothetical protein, conserved	null	3.02367	343.611	1038.97
Tb927.11.3430	hypothetical protein, conserved	null	3.02353	3083.87	9324.17
Tb927.7.1330	hypothetical protein, conserved	null	3.02264	1058.76	3200.26
Tb927.8.2720	Putative serine esterase (DUF676), putative	null	3.02232	3280.97	9916.15
Tb927.4.3090	hypothetical protein, conserved	null	3.01902	1175.38	3548.5
Tb927.4.2350	twinfilin	TWF	3.01838	1382.11	4171.74
Tb927.8.5080	fatty-acid amide hydrolase, putative	null	3.01826	674.345	2035.35
Tb927.8.5380	ubiquitin fold modifier protein, putative	UFM1	3.01776	1353.85	4085.59
Tb927.10.5550	hypothetical protein, conserved	null	3.01772	4576.2	13809.7
Tb927.10.10040	hypothetical protein	null	3.01653	571.16	1722.92
Tb927.9.4370	GTPase activating protein, putative	null	3.01648	843.732	2545.1
Tb927.4.820	TFIIF-stimulated CTD phosphatase, putative	null	3.01591	1202.42	3626.39
Tb927.9.7480	hypothetical protein, conserved	null	3.01586	4753.51	14335.9
Tb927.8.5150	hypothetical protein, conserved	null	3.01475	1408.94	4247.62
Tb927.8.2990	5-formyltetrahydrofolate cyclo-ligase family, putative	null	3.01464	1747.51	5268.09
Tb927.10.6050	clathrin heavy chain	CHC	3.01453	3595	10837.2
Tb927.3.5220	hypothetical protein, conserved	null	3.01253	1614.25	4862.99
Tb927.7.3190	Pseudokinase, putative	null	3.01243	2141.28	6450.45
Tb927.7.6200	chaperone protein DnaJ, putative	J26	3.01242	3274.03	9862.77
Tb927.3.1850	CMGC/MAPK protein kinase, putative	null	3.01228	1064.43	3206.35
Tb927.9.8655	hypothetical protein	null	3.01199	1373.57	4137.18
Tb927.6.1660	hypothetical protein, conserved	null	3.01138	1353.02	4074.46
Tb927.10.6670	dynein light chain, putative	null	3.01131	3742.73	11270.5
Tb927.2.2720	STE/STE7 protein kinase, putative	FlaK	3.01118	711.998	2143.95
Tb927.11.15710	mediator of rna polymerase ii transcription subunit 1	MED-T1	3.00988	1703.4	5127.04
Tb927.4.5420	variant surface glycoprotein (VSG, atypical), putative	null	3.00985	34.5506	103.992
Tb927.9.3540	hypothetical protein, conserved	null	3.00972	2325.13	6998
Tb927.10.12960	Ras-related protein Rab5A	RAB5A	3.00929	4567.11	13743.8
Tb927.10.16160	STE group serine/threonine-protein kinase, putative	null	3.00915	1479.45	4451.88
Tb927.3.1420	hypothetical protein, conserved	TZP391	3.00911	378.473	1138.87
Tb927.9.8815	hypothetical protein	null	3.00853	6446.08	19393.2
Tb927.3.5090	tryparedoxin 2, putative	TXN2	3.00832	4493.11	13516.7
Tb927.11.16000	exonuclease, putative	null	3.00828	1904.5	5729.26
Tb927.3.3360	acyltransferase, putative	null	3.00776	2095.39	6302.43
Tb927.11.12370	hypothetical protein, conserved	null	3.0077	3151.58	9478.99
Tb927.7.6720	hypothetical protein, conserved	null	3.00712	1236.89	3719.47
Tb927.11.14220	Regulator of ESAG9-1	REG9.1	3.00627	739.407	2222.85
Tb927.7.3160	Cytoplasmic dynein 1 heavy chain (DYNC1H1), putative	null	3.0061	329.112	989.345
Tb927.11.6490	hypothetical protein, conserved	null	3.00608	4738.75	14245.1
Tb927.9.3880	DNA polymerase beta thumb, putative	null	3.00577	2713.08	8154.89
Tb927.7.4440	NAD dependent epimerase/dehydratase family, putative	null	3.0052	2553.77	7674.59
Tb927.4.3390	tuzin, putative	null	3.00506	1982.62	5957.89
Tb927.3.2910	hypothetical protein, conserved	null	3.00327	2735.96	8216.82
Tb927.9.5220	conserved protein	null	3.00318	1228.72	3690.08
Tb927.11.16170	hypothetical protein, conserved	null	3.00298	468.606	1407.21
Tb927.11.13960	U6 snRNA-associated Sm-like protein LSm4p	LSM4	3.00257	1052.41	3159.92
Tb927.7.4920	hypothetical protein, conserved	null	3.00218	2176.08	6532.99
Tb927.11.15540	hypothetical protein, conserved	null	2.99973	951.491	2854.21
Tb927.8.1880	LSU ribosomal protein, mitochondrial, putative	null	2.99914	4712.03	14132
Tb927.7.3060	Tripartite Attachment Complex Protein 42	TAC42	2.99766	1972.93	5914.17
Tb927.9.8570	COPI associated protein, putative	null	2.99619	1252.79	3753.61
Tb927.11.14180	CLASP N terminal, putative	null	2.99575	1184	3546.97
Tb927.10.3400	hypothetical protein, conserved	null	2.99573	609.584	1826.15

## Sheet: TableS1 Polysome no mRNA change
Gene ID	Product Description	Gene Name or Symbol	FC D2/D0	D0-linear total RPKM	D2-linear total RPKM
Tb927.1.5150	hypothetical protein	null	225.238	0.218189	49.1445
Tb927.1.40	hypothetical protein	null	166.303	0.218189	36.2854
Tb927.1.5180	hypothetical protein	null	78.9812	0.218189	17.2328
Tb927.1.30	hypothetical protein	null	71.2364	0.218189	15.543
Tb927.7.1940	hypothetical protein	null	62.3285	2.39762	149.44
Tb927.3.2580	hypothetical protein, conserved	null	54.1793	0.218189	11.8213
Tb927.11.20430	variant surface glycoprotein (VSG), putative	null	52.0834	0.218189	11.364
Tb927.9.16060	hypothetical protein	null	38.7894	51.0667	1980.85
Tb927.9.15740	hypothetical protein, conserved	null	33.0361	0.218189	7.20811
Tb927.9.15770	hypothetical protein, conserved	null	33.0361	0.218189	7.20811
Tb927.1.05	variant surface glycoprotein (VSG), putative	null	28.0725	5.22778	146.757
Tb927.10.8340	hypothetical protein	null	27.465	0.424598	11.6616
Tb927.10.16230	Variant Surface Glycoprotein, putative	null	25.9323	2.80031	72.6186
Tb927.3.2560	hypothetical protein, conserved	null	25.0012	0.40494	10.124
Tb927.3.2570	hypothetical protein, conserved	null	25.0012	0.40494	10.124
Tb927.11.20060	variant surface glycoprotein (VSG), putative	null	24.6734	36.9164	910.851
Tb927.11.17910	hypothetical protein	null	23.9426	0.218189	5.22401
Tb927.11.20550	variant surface glycoprotein (VSG), putative	null	22.5536	8.25828	186.254
Tb927.8.7300	variant surface glycoprotein (VSG)-related, putative	null	21.8991	8.42872	184.581
Tb927.5.5390.1	Variant Surface Glycoprotein, putative	null	21.0414	6.61856	139.263
Tb927.9.7390	variant surface glycoprotein (VSG)-related, putative	null	20.1096	2.71666	54.6309
Tb927.9.18050	variant surface glycoprotein (VSG, atypical), putative	null	19.7143	5.9258	116.823
Tb927.9.1110	variant surface glycoprotein (VSG, atypical), putative	null	18.7291	9.24063	173.068
Tb927.3.490	variant surface glycoprotein (VSG), putative	null	18.405	16.2319	298.747
Tb927.9.17850	variant surface glycoprotein (VSG, atypical), putative	null	18.1755	9.20606	167.324
Tb927.3.2550	hypothetical protein, conserved	null	17.5862	0.40494	7.12137
Tb927.11.20490	variant surface glycoprotein (VSG), putative	null	16.9611	5.31638	90.1715
Tb927.11.100	variant surface glycoprotein (VSG), putative	null	16.8509	19.7045	332.04
Tb927.5.5650.1	Variant Surface Glycoprotein, putative	null	16.63	7.39542	122.986
Tb927.1.10	hypothetical protein	null	16.4455	10.3132	169.606
Tb927.11.20090	variant surface glycoprotein (VSG, atypical), putative	null	16.4015	9.42505	154.584
Tb927.11.19380	variant surface glycoprotein (VSG), putative	null	16.3616	7.57953	124.014
Tb927.9.900	variant surface glycoprotein (VSG), putative	null	16.3603	10.0815	164.936
Tb927.5.4840	variant surface glycoprotein (VSG, atypical), putative	null	16.3459	9.11091	148.926
Tb927.5.4770	variant surface glycoprotein (VSG), putative	null	16.2006	1.44545	23.4172
Tb927.11.18330.1	variant surface glycoprotein (VSG), putative	null	15.9612	6.40451	102.224
Tb927.9.16250	variant surface glycoprotein (VSG, atypical), putative	null	15.4041	5.29321	81.5373
Tb927.1.5300	variant surface glycoprotein (VSG), putative	null	15.1973	16.963	257.791
Tb927.11.18710.1	hypothetical protein, conserved	null	15.1608	8537.56	129437
Tb927.10.16560	variant surface glycoprotein (VSG), putative	null	14.4502	7.24514	104.693
Tb927.2.3330	hypothetical protein	null	14.4399	4.17225	60.2469
Tb927.10.10	variant surface glycoprotein VSG 10.1	null	14.1716	13.93	197.411
Tb927.8.280	variant surface glycoprotein (VSG), putative	null	14.0741	11.2829	158.798
Tb927.4.5530	variant surface glycoprotein (VSG), putative	null	13.9519	6.47977	90.4049
Tb927.9.16070	hypothetical protein	null	13.735	2.50582	34.4173
Tb927.9.1050	variant surface glycoprotein (VSG), putative	null	13.7041	14.0868	193.047
Tb927.6.5370	variant surface glycoprotein (VSG), putative	null	13.6445	2.67203	36.4585
Tb927.11.17120	variant surface glycoprotein (VSG), putative	null	13.0871	10.0065	130.955
Tb927.6.5260	variant surface glycoprotein (VSG), putative	null	13.0492	7.73582	100.946
Tb927.11.18930.1	variant surface protein (VSG), putative	null	12.8206	60.4959	775.593
Tb927.11.20570	variant surface glycoprotein (VSG), putative	null	12.4997	44.5745	557.167
Tb927.11.20100	variant surface glycoprotein (VSG, atypical), putative	null	12.4145	5.98624	74.3164
Tb927.11.19870	variant surface glycoprotein (VSG, atypical), putative	null	12.3656	20.7614	256.728
Tb927.9.7860	hypothetical protein, conserved	null	12.3149	3.4784	42.8361
Tb927.11.19180	variant surface glycoprotein (VSG, atypical), putative	null	12.3098	5.85001	72.0123
Tb927.8.170	variant surface glycoprotein (VSG, atypical), putative	null	12.1723	46.4058	564.864
Tb927.9.580	variant surface glycoprotein (VSG), putative	null	11.9961	30.2081	362.38
Tb927.11.18740.1	variant surface protein (VSG), putative	null	11.9333	41.8531	499.447
Tb927.9.15800	hypothetical protein, conserved	null	11.8961	0.218189	2.59559
Tb927.9.16950	hypothetical protein	null	11.7523	0.218189	2.56422
Tb927.10.4350	hypothetical protein	null	11.3961	188.77	2151.25
Tb927.9.17600	variant surface glycoprotein (VSG), putative	null	11.3062	55.3295	625.566
Tb927.9.15950	hypothetical protein	null	11.1573	23.7718	265.229
Tb927.11.20190	variant surface glycoprotein (VSG), putative	null	10.9393	8.87957	97.1358
Tb927.9.7880	hypothetical protein, conserved	null	10.8291	3.5006	37.9084
Tb927.9.16640	variant surface glycoprotein (VSG), putative	null	10.8201	85.2866	922.808
Tb927.9.7850	hypothetical protein, conserved	null	10.792	8.29682	89.5389
Tb927.11.19830.1	hypothetical protein	null	10.7734	0.218189	2.35063
Tb927.11.20660	variant surface glycoprotein (VSG), putative	null	10.7157	28.9688	310.421
Tb927.5.5610.1	Variant Surface Glycoprotein, putative	null	10.578	9.70047	102.611
Tb927.9.190	variant surface glycoprotein (VSG), putative	null	10.465	92.1249	964.088
Tb927.11.18830.1	variant surface protein (VSG, atypical), putative	null	10.3809	12.9981	134.932
Tb927.11.18510.1	variant surface glycoprotein (VSG, atypical), putative	null	10.1871	6.1761	62.9168
Tb927.9.160	variant surface glycoprotein (VSG, atypical), putative	null	10.1678	9.34437	95.012
Tb927.11.20400	variant surface glycoprotein (VSG), putative	null	9.95523	86.5001	861.129
Tb927.3.1510	variant surface glycoprotein (VSG)-related, putative	null	9.74948	13.6712	133.287
Tb927.5.4950	variant surface glycoprotein (VSG, atypical), putative	null	9.71188	27.4881	266.961
Tb927.8.130	variant surface glycoprotein (VSG, atypical), putative	null	9.62957	2.44612	23.5551
Tb927.9.270	variant surface glycoprotein (VSG, atypical), putative	null	9.21201	3.27684	30.1862
Tb927.11.18700.1	hypothetical protein, conserved	null	9.20248	1463.85	13471.1
Tb927.11.19820.1	hypothetical protein	null	8.78561	0.218189	1.91692
Tb927.6.5240	variant surface glycoprotein (VSG, atypical), putative	null	8.72643	2.41172	21.0457
Tb927.9.7900	hypothetical protein, conserved	null	8.4622	14.2495	120.582
Tb927.9.7930	hypothetical protein, conserved	null	8.4622	14.2495	120.582
Tb927.9.7870	hypothetical protein, conserved	null	7.85208	14.4096	113.145
Tb927.10.4340	hypothetical protein	null	7.7735	229.392	1783.18
Tb927.11.20470	variant surface glycoprotein (VSG), putative	null	7.56002	10.4795	79.2249
Tb927.10.9320	hypothetical protein, conserved	null	7.54838	600.711	4534.4
Tb927.7.6880	hypothetical protein, conserved	null	7.52413	201.052	1512.74
Tb927.1.3760	hypothetical protein, conserved	null	7.51664	201.052	1511.23
Tb927.6.3400	hypothetical protein, conserved	null	7.4965	198.307	1486.61
Tb927.2.1460	hypothetical protein, conserved	null	7.4231	203.585	1511.23
Tb927.3.510	hypothetical protein, conserved	null	7.41785	199.481	1479.72
Tb927.2.6220	adenosine transporter 2, putative	TbNT4	7.36457	79.2261	583.466
Tb927.2.6320	adenosine transporter 2, putative	TbNT6	7.35208	137.62	1011.79
Tb927.8.6010	Heme Response-1 protein, putative	HR1	7.19259	4267.15	30691.9
Tb927.5.5050	variant surface glycoprotein (VSG, atypical), putative	null	7.18817	28.7286	206.506
Tb927.11.19810.1	hypothetical protein	null	7.10893	8149.22	57932.2
Tb927.9.17910	variant surface glycoprotein (VSG, atypical), putative	null	7.07298	37.3708	264.323
Tb927.5.4640	hypothetical protein, conserved	null	7.05424	201.458	1421.13
Tb927.11.18770.1	variant surface protein (VSG), putative	null	6.81825	40.6592	277.225
Tb927.11.1580	hypothetical protein, conserved	null	6.5513	334.824	2193.53
Tb927.5.1400	hypothetical protein	null	6.52146	30.4286	198.439
Tb927.9.7910	hypothetical protein, conserved	null	6.43581	4.24445	27.3165
Tb927.9.7940	hypothetical protein, conserved	null	6.43581	4.24445	27.3165
Tb927.7.2180.1	T. brucei spp.-specific protein, putative	null	6.34698	1748.83	11099.8
Tb927.2.6230	iron/ascorbate oxidoreductase family protein, putative	null	6.32564	5.19126	32.838
Tb927.10.9445	hypothetical protein	null	6.26513	210.381	1318.06
Tb927.11.4100.1	variant surface glycoprotein (VSG), putative	null	6.18827	76.062	470.692
Tb927.4.3340	hypothetical protein, conserved	null	6.16551	581.308	3584.06
Tb927.10.12570	hypothetical protein	null	5.9532	145.449	865.884
Tb927.8.5350	hypothetical protein, conserved	null	5.83835	293.865	1715.69
Tb927.10.6890	hypothetical protein	null	5.76595	905.577	5221.51
Tb927.9.8030	hypothetical protein, conserved	null	5.73005	408.342	2339.82
Tb927.10.8350	hypothetical protein	null	5.64958	1.52217	8.59961
Tb927.1.5160	hypothetical protein	null	5.63898	16.0617	90.5714
Tb927.4.5560	variant surface glycoprotein (VSG), putative	null	5.45551	9.22864	50.3469
Tb927.5.4535	hypothetical protein	null	5.37623	719.678	3869.15
Tb927.4.1400	vacuolar transport protein 4A, putative	null	5.34104	687.226	3670.5
Tb927.1.1090	hypothetical protein, conserved	null	5.26243	1364.41	7180.1
Tb927.2.6000	glycosylphosphatidylinositol-specific phospholipase C	GPI-PLC	5.25729	776.868	4084.22
Tb927.11.14595	hypothetical protein	null	5.17414	8.73973	45.2206
Tb927.10.1020	hypothetical protein	null	5.08193	117.749	598.391
Tb927.9.2290	hypothetical protein, conserved	null	5.06021	1540.02	7792.82
Tb927.9.15980	nucleoside transporter 1, putative	AT-A	5.03581	90.9479	457.996
Tb927.8.5190	hypothetical protein, conserved	null	5.03116	279.173	1404.56
Tb927.11.12140	hypothetical protein	null	5.02914	1476.44	7425.22
Tb927.7.2420	glycogen synthase kinase-3 alpha, putative	GSK3A	4.97182	389.436	1936.2
Tb927.3.1480	hypothetical protein, conserved	null	4.96458	3.10298	15.405
Tb927.10.9465	hypothetical protein	null	4.90975	90.4451	444.063
Tb927.7.7495	hypothetical protein	null	4.89153	65.6465	321.112
Tb927.8.7330	hypothetical protein	null	4.87118	39.5361	192.588
Tb927.10.3850	hypothetical protein, conserved	null	4.83687	931.858	4507.27
Tb927.6.370	hypothetical protein, conserved	null	4.80062	1969.08	9452.79
Tb927.6.500	gene related to expression site-associated gene 2 (GRESAG2), putative	null	4.79922	279.972	1343.65
Tb927.6.380	hypothetical protein, conserved	null	4.794	1971.03	9449.13
Tb927.1.4520	Zinc finger, C3HC4 type (RING finger), putative	null	4.77397	353.695	1688.53
Tb927.9.6570	hypothetical protein, conserved	null	4.74479	1253.59	5948
Tb927.10.7660	hypothetical protein	null	4.67691	9.10971	42.6053
Tb927.10.14480	hypothetical protein, conserved	null	4.64006	1693.3	7857.03
Tb927.11.9160	ATPase-like protein, putative	null	4.63974	446.743	2072.77
Tb927.5.291b	variant surface glycoprotein (VSG)-related, putative	ESP5	4.633	883.56	4093.53
Tb927.5.3180	hypothetical protein, conserved	null	4.59845	345.209	1587.42
Tb927.9.4200	fatty acyl CoA synthetase 2	ACS2	4.54781	10296.6	46826.8
Tb927.3.4710	Flagellum attachment zone protein 23	FAZ23	4.53072	1276.73	5784.52
Tb927.9.15850	hypothetical protein	null	4.5215	176.124	796.346
Tb927.6.1100	hypothetical protein, conserved	null	4.50456	773.716	3485.25
Tb927.11.2400	Flabarin-like protein	null	4.50249	328.776	1480.31
Tb927.11.16190	hypothetical protein	null	4.49117	26.9422	121.002
Tb927.11.15200	hypothetical protein, conserved	null	4.4554	1316.25	5864.44
Tb927.2.4670	hypothetical protein, conserved	null	4.4378	507.643	2252.82
Tb927.8.7250	repressor of RNA polymerase III transcription MAF1	MAF1	4.42446	881.233	3898.98
Tb927.6.860	hypothetical protein	null	4.42186	1258.61	5565.37
Tb927.7.690	zinc finger protein, putative	null	4.4052	1129.51	4975.71
Tb927.10.7320	hypothetical protein, conserved	null	4.3808	1257.24	5507.71
Tb927.9.3290	4F5 protein family, putative	null	4.3634	1039.22	4534.56
Tb927.11.14070	Repressor of differentiation kinase 1	RDK1	4.35395	306.463	1334.33
Tb927.11.4990	kinetoplastid-specific phospho-protein phosphatase, putative	null	4.33933	829.503	3599.49
Tb927.3.4640	VIT family, putative	POMP26	4.32163	1261.53	5451.87
Tb927.4.5140	repressor of RNA polymerase III transcription MAF1	MAF1	4.3204	863.629	3731.23
Tb927.11.11990	hypothetical protein	null	4.26984	9.10084	38.8591
Tb927.10.2820	hypothetical protein, conserved	null	4.2434	1120.04	4752.8
Tb927.5.1970	hypothetical protein	null	4.22979	716.994	3032.73
Tb927.5.1480	hypothetical protein	null	4.19824	1210.4	5081.57
Tb927.9.2885	Domain of unknown function (DUF5075), putative	null	4.15108	1082.11	4491.93
Tb927.10.320	hypothetical protein, conserved	null	4.14742	336.548	1395.81
Tb927.6.130	hypothetical leucine-rich repeat protein 1 (LRRP1)	null	4.14664	6068.98	25165.9
Tb927.11.11110	Serine/threonine-protein kinase NEK20, putative	NEK20	4.13736	778.259	3219.93
Tb927.9.2853.1	hypothetical protein, conserved	null	4.13656	2023.75	8371.36
Tb927.2.950	paraflagellar rod component, putative	PFC13	4.12976	7832.76	32347.4
Tb927.11.5365	hypothetical protein	null	4.12103	1089.21	4488.67
Tb927.5.1850	hypothetical protein, conserved	null	4.11663	648.307	2668.84
Tb927.3.3070	3', 5'-cyclic nucleotide phosphodiesterase, putative	PDEC	4.11052	798.019	3280.27
Tb927.9.1500	Serine/threonine-protein kinase NEK15, putative	NEK15	4.09789	2360.38	9672.56
Tb927.9.4230	fatty acyl CoA synthetase 4	ACS4	4.08239	11743.4	47941
Tb927.1.4540	cyclin-like F-box protein 1A	CFB1A	4.07417	2641.06	10760.1
Tb927.1.4580	cyclin-like F-box protein 1C	CFB1C	4.07417	2641.06	10760.1
Tb927.1.4630	cyclin-like F-box protein 1E	CFB1E	4.07417	2641.06	10760.1
Tb927.5.1120	Phage tail fibre repeat, putative	TZP656	4.06897	201.767	820.985
Tb927.1.4560	cyclin-like F-box protein 1B	CFB1B	4.06146	2653.42	10776.8
Tb927.1.4600	cyclin-like F-box protein 1D	CFB1D	4.06096	2655.68	10784.6
Tb927.2.4795	hypothetical protein	null	4.05406	4464.11	18097.8
Tb927.10.8050	TFIIF-stimulated CTD phosphatase, putative	null	4.0432	2985.62	12071.5
Tb927.9.15660	procyclic-enriched flagellar receptor adenylate cyclase 6	ACP6	4.04158	1099.39	4443.26
Tb927.8.5180	U6 snRNA-associated sm-like protein Lsm2	LSm2	4.03968	1931.21	7801.46
Tb927.11.5210	hypothetical protein, conserved	null	4.01946	1559.5	6268.37
Tb927.10.5960	engulfment and cell motility domain 2, putative	null	4.0132	613.618	2462.57
Tb927.9.2860.1	hypothetical protein, conserved	null	3.99618	1961.32	7837.8
Tb927.4.180	hypothetical protein	null	3.98765	6435.32	25661.8
Tb927.5.2480	hypothetical protein, conserved	null	3.98676	294.799	1175.29
Tb927.6.3880	hypothetical protein, conserved	null	3.97712	955.755	3801.15
Tb927.11.19800.1	hypothetical protein	null	3.97405	1836.34	7297.73
Tb927.7.5795	hypothetical protein	null	3.96858	3198.77	12694.6
Tb927.1.490	hypothetical protein	null	3.9628	6300.98	24969.5
Tb927.11.4170	kinetoplastid-specific dual specificity phosphatase, putative	null	3.95837	1137.65	4503.24
Tb927.11.5080	hypothetical protein, conserved	null	3.95528	676.621	2676.23
Tb927.9.2840	hypothetical protein, conserved	null	3.95477	2071.52	8192.37
Tb927.4.3290	Trypanosomal VSG domain containing protein, putative	null	3.94485	4.5833	18.0804
Tb927.3.3010	hypothetical protein, conserved	null	3.93234	1804.04	7094.12
Tb927.10.8860	hypothetical protein, conserved	null	3.93199	751.1	2953.32
Tb927.9.740	hypothetical protein, conserved	null	3.91955	5933.79	23257.8
Tb927.9.6100	PTP1-interacting protein, 39 kDa	PIP39	3.9186	8874.08	34773.9
Tb927.8.3350	DNA polymerase theta (helicase domain only), putative	null	3.91004	1562.93	6111.14
Tb927.3.2610	GPI inositol deacylase 2	GPIdeAc2	3.90607	143.449	560.323
Tb927.10.580	hypothetical protein, conserved	null	3.90028	585.789	2284.74
Tb927.5.2500	hypothetical protein, conserved	null	3.90028	998.176	3893.16
Tb927.6.1620	Zn-finger in Ran binding protein and others, putative	null	3.89994	1543.03	6017.71
Tb927.6.3850	chaperone protein DnaJ, putative	J9	3.89908	549.216	2141.44
Tb927.1.4300	chaperone protein DnaJ, putative	J17	3.89834	1968.71	7674.71
Tb927.8.1760	hypothetical protein	null	3.89081	1676.65	6523.53
Tb927.3.2480	Arv1-like family, putative	null	3.88834	1638.44	6370.82
Tb927.8.1020	6-phosphofructo-2-kinase/fructose-2,6-biphosphatase, putative	null	3.88338	2044.87	7941.02
Tb927.10.4160	predicted zinc finger protein	null	3.88315	1380.6	5361.05
Tb927.9.1280	variant surface glycoprotein (VSG, atypical), putative	null	3.88147	22.1608	86.0164
Tb927.11.3040	hypothetical protein	null	3.87173	1348.63	5221.54
Tb927.11.2820	hypothetical protein, conserved	null	3.87106	555.043	2148.61
Tb927.8.6490	Basal body protein	BBP122	3.86499	1389.76	5371.41
Tb927.7.3150	CRAL/TRIO domain containing protein, putative	null	3.86408	896.182	3462.92
Tb927.11.12100	RNA-binding protein, putative	RBP5	3.86307	7446.56	28766.6
Tb927.11.16790	mitogen-activated protein kinase	ECK1	3.86277	1670.48	6452.67
Tb927.11.14080	cyclin 2	CYC2	3.86181	2934.42	11332.2
Tb927.11.14630	ATP-dependent DNA DEAD/DEAH box helicase, putative	null	3.85709	511.622	1973.37
Tb927.2.5540	hypothetical protein, conserved	null	3.85597	1119.38	4316.31
Tb927.2.5600	hypothetical protein, conserved	null	3.85597	1119.38	4316.31
Tb927.9.15870	hypothetical protein	null	3.84915	2790.61	10741.5
Tb927.7.6440	vesicle transport v-SNARE protein, putative	null	3.84243	1608.59	6180.88
Tb927.8.7110	Serine/threonine-protein kinase NEK12.1, putative	NEK12.1	3.82952	752.855	2883.07
Tb927.9.15820	hypothetical protein, conserved	null	3.82629	6484.5	24811.6
Tb927.10.12750	hypothetical protein	null	3.80889	3237.62	12331.7
Tb927.11.160	hypothetical protein, conserved	null	3.80663	1493.72	5686.03
Tb927.5.3760	meiotic recombination protein SPO11, putative	null	3.7947	923.842	3505.7
Tb927.9.16490	variant surface glycoprotein (VSG), putative	null	3.7895	5.04576	19.1209
Tb927.11.1110.1	calpain, putative	null	3.78535	629.419	2382.57
Tb927.6.3755	hypothetical protein	null	3.78196	667.184	2523.26
Tb927.9.790	hypothetical protein, conserved	null	3.77468	10970.5	41410
Tb927.1.4710	hypothetical protein, conserved	null	3.76935	282.094	1063.31
Tb927.3.4180	hypothetical protein	null	3.76489	497.75	1873.97
Tb927.6.350	hypothetical protein, conserved	null	3.758	257.666	968.308
Tb927.3.2477	hypothetical protein	null	3.75699	600.768	2257.08
Tb927.3.1570	Lapatinib-binding protein kinase 3	LBPK3	3.74867	1347.25	5050.38
Tb927.7.6700	hypothetical protein	null	3.74274	2392.58	8954.81
Tb927.9.2210	hypothetical protein	null	3.7274	778.092	2900.26
Tb927.11.12060	Peroxisomal biogenesis factor 11 (PEX11), putative	null	3.71782	508.374	1890.04
Tb927.2.4200	CMGC/CLK family protein kinase, putative	null	3.71503	1871.76	6953.64
Tb927.10.15110	hypothetical protein, conserved	null	3.71134	6858.91	25455.7
Tb927.10.7850	protein-L-isoaspartate, putative	null	3.70151	1858.48	6879.17
Tb927.7.7390	hypothetical protein	null	3.69798	661.816	2447.38
Tb927.2.6150	adenosine transporter 2	TbNT2/927	3.69536	362.79	1340.64
Tb927.7.7380	u6 snrna-associated sm-like protein lsm3	LSM3	3.69535	908.01	3355.41
Tb927.2.4340	hypothetical protein, conserved	null	3.69188	1121.41	4140.12
Tb927.3.5210	hypothetical protein, conserved	null	3.68801	665.856	2455.68
Tb927.11.1800	histone H1	null	3.68595	19313.7	71189.2
Tb927.10.14420	Serine/threonine-protein kinase NEK16, putative	NEK16	3.68239	1302.78	4797.33
Tb927.7.350	hypothetical protein	null	3.67732	1121.08	4122.57
Tb927.10.15100	hypothetical protein, conserved	null	3.67457	6980.58	25650.6
Tb927.2.2340	Glycerophosphoryl diester phosphodiesterase family, putative	null	3.66811	518.69	1902.61
Tb927.1.5060	variant surface glycoprotein (VSG)-related, putative	null	3.66566	572.141	2097.27
Tb927.8.4700	amino acid transporter, putative	AATP6	3.66354	3959.28	14505
Tb927.11.390	SPRY domain containing protein, putative	null	3.66312	1350.58	4947.35
Tb927.3.1650	hypothetical protein	null	3.65979	1112.75	4072.43
Tb927.11.10075	hypothetical protein	null	3.65707	692.926	2534.08
Tb927.6.4010	Translation machinery associated TMA7, putative	null	3.6497	8514	31073.6
Tb927.8.490	hypothetical protein	null	3.64842	1704	6216.92
Tb927.4.2750	hypothetical protein, conserved	null	3.64271	2385.41	8689.36
Tb927.5.1380	hypothetical protein	null	3.64257	250.945	914.085
Tb927.10.15090	hypothetical protein, conserved	null	3.64225	7016.03	25554.1
Tb927.7.6300	WD domain, G-beta repeat, putative	null	3.64044	829.563	3019.97
Tb927.11.290	Phosphatase and tensin homolog, putative	null	3.63974	1290.3	4696.35
Tb927.8.8130	hypothetical protein, conserved	null	3.63578	1189.76	4325.71
Tb927.10.7985	hypothetical protein	null	3.63052	1661.12	6030.73
Tb927.7.3250	expression site-associated gene 6 (ESAG6) protein, putative	null	3.62999	1100.51	3994.83
Tb927.1.1500	conserved protein, unknown function	null	3.62729	188.563	683.974
Tb927.2.1730	hypothetical protein, conserved	null	3.62685	775.39	2812.22
Tb927.10.6210	TPR repeat, putative	null	3.62457	2367.42	8580.87
Tb927.10.8585	hypothetical protein	null	3.6193	781.429	2828.22
Tb927.3.2020	kinesin, putative	KIN-F	3.61832	1494.39	5407.18
Tb927.6.4430	homoserine kinase	HSK	3.61644	1489.8	5387.8
Tb927.11.8340	hypothetical protein	null	3.61246	1019.23	3681.93
Tb927.8.1970	hypothetical protein, conserved	null	3.61143	735.025	2654.49
Tb927.3.5770	hypothetical protein	null	3.60939	47.0065	169.664
Tb927.11.1100	cysteine peptidase, Clan CA, family C2, putative	null	3.6007	261.471	941.478
Tb927.8.6630	hypothetical protein	null	3.59235	5498.08	19751
Tb927.9.7540	cysteine peptidase, Clan CA, family C2, putative	null	3.5915	1220.02	4381.68
Tb927.11.4440	hypothetical protein	null	3.59097	21.5585	77.4159
Tb927.9.10650	hypothetical protein	null	3.58893	197.302	708.103
Tb927.9.14170	hypothetical protein, conserved	null	3.58278	697.899	2500.42
Tb927.6.3140	Ubiquitin-like protein 11	UBL11	3.57746	1892.96	6771.98
Tb927.5.3440	hypothetical protein, conserved	null	3.57709	415.946	1487.88
Tb927.5.3770	hypothetical protein, conserved	null	3.57709	415.946	1487.88
Tb927.11.7230	palmitoyl acyltransferase 8, putative	null	3.56849	878.451	3134.74
Tb927.7.3260	expression site-associated gene 7 (ESAG7) protein, putative	null	3.56803	1106.86	3949.31
Tb927.3.3470	cytochrome b5, putative	CYB5	3.56785	1372.26	4896.02
Tb927.2.1700	Enriched in surface-labeled proteome protein 10	ESP10	3.56298	446.049	1589.26
Tb927.3.3830	hypothetical protein, conserved	null	3.56008	1159.74	4128.75
Tb927.10.16125	hypothetical protein	null	3.55852	616.462	2193.69
Tb927.6.2800	hypothetical protein, conserved	null	3.55746	1614.91	5744.97
Tb927.10.15610	zinc finger protein, putative	null	3.555	602.714	2142.65
Tb927.3.4480	hypothetical protein, conserved	null	3.55317	854.659	3036.75
Tb927.4.2410	Glycosyl hydrolase family 65 central catalytic domain/Haloacid dehalogenase-like hydrolase, putative	null	3.55018	2266.78	8047.48
Tb927.3.1360	cytosine-specific DNA methylase, putative	null	3.54973	553.049	1963.17
Tb927.10.4090	hypothetical protein, conserved	null	3.54644	2753.42	9764.83
Tb927.11.3400	hypothetical protein, conserved	null	3.54125	1650.22	5843.84
Tb927.7.3645	hypothetical protein	null	3.53543	1169.83	4135.84
Tb927.3.4005	hypothetical protein	null	3.53431	585.661	2069.9
Tb927.10.570	Sec8 exocyst complex component specific domain containing protein, putative	null	3.53211	1084.28	3829.8
Tb927.11.8450	Amastin surface glycoprotein, putative	null	3.52486	2043.21	7202.03
Tb927.8.7210	hypothetical protein, conserved	null	3.5228	432.23	1522.66
Tb927.10.2440	Metacaspase-4	MCA4	3.51663	722.105	2539.38
Tb927.8.7710	hypothetical protein, conserved	null	3.51577	2792.86	9819.05
Tb927.11.6530	hypothetical protein, conserved	null	3.51518	2631.16	9248.98
Tb927.11.8070	Domain of unknown function (DUF4539), putative	null	3.51491	621.295	2183.8
Tb927.9.14190	hypothetical protein, conserved	null	3.51456	734.675	2582.06
Tb927.8.870	CAMK/CAMKL family protein kinase, putative	null	3.50632	2449.29	8588.01
Tb927.5.4000	hypothetical protein	null	3.49683	20.4875	71.6415
Tb927.6.1370	Trypanosomal VSG domain containing protein, putative	null	3.4964	93.337	326.344
Tb927.11.1090	calpain-like protein, putative	ClpGM6	3.49422	98.3069	343.506
Tb927.3.2000	RNA-binding protein, putative	RBP21	3.49033	2488.16	8684.51
Tb927.11.12130	hypothetical protein	null	3.48875	664.109	2316.91
Tb927.9.2350	calcium/calmodulin-dependent protein kinase, putative	null	3.48445	2212.27	7708.54
Tb927.4.960	WD domain, G-beta repeat, putative	null	3.47876	764.989	2661.22
Tb927.6.2890	single strand-specific nuclease, putative	null	3.47738	1763.59	6132.69
Tb927.11.9000	cation transporter, putative	null	3.47252	4814.67	16719
Tb927.11.13720	hypothetical protein	null	3.46683	1.47209	5.10349
Tb927.11.15010	Serine/threonine-protein kinase NEK21, putative	NEK21	3.46613	2694.92	9340.96
Tb927.4.5190	hypothetical protein, conserved	null	3.46485	2601.43	9013.57
Tb927.4.5430	variant surface glycoprotein (VSG, atypical), putative	null	3.46465	37.044	128.345
Tb927.9.10950	chaperone protein DnaJ, putative	J43	3.46224	1443.89	4999.09
Tb927.4.2380	sarcoplasmic reticulum glycoprotein, putative	null	3.45992	624.573	2160.97
Tb927.10.16140	Adenylate/guanylate cyclase, putative	null	3.45792	1890.26	6536.38
Tb927.2.4580	UNC119	unc119	3.45728	6486.93	22427.1
Tb927.7.6840	Centrosomal spindle body, CEP44, putative	CEP44	3.45595	1129.08	3902.05
Tb927.1.3350	hypothetical protein	null	3.45534	68.2547	235.843
Tb927.5.1490	Eukaryotic translation initiation factor 4 gamma 1	eif4g1	3.45465	1216.33	4202.01
Tb927.4.3400	hypothetical protein, conserved	null	3.45241	689.255	2379.59
Tb927.7.6400	hypothetical protein, conserved	null	3.45029	1717.06	5924.35
Tb927.9.2250	hypothetical protein, conserved	null	3.4471	909.477	3135.06
Tb927.7.3830	kinesin K39, putative	null	3.44595	295.572	1018.53
Tb927.4.710	hypothetical protein, conserved	null	3.44514	629.548	2168.88
Tb927.6.1330	Trypanosomal VSG domain containing protein, putative	null	3.44371	92.7227	319.31
Tb927.11.13620	rhodanese-like domain containing protein, putative	null	3.44108	2487.48	8559.63
Tb927.7.6710	hypothetical protein	null	3.43876	2326.3	7999.57
Tb927.10.15310	hypothetical protein, conserved	null	3.43573	1052.88	3617.41
Tb927.7.4530	hypothetical protein, conserved	null	3.43095	1955.09	6707.8
Tb927.8.5160	hypothetical protein, conserved	null	3.43095	1191.23	4087.04
Tb927.2.5080	hypothetical protein, conserved	null	3.42861	495.031	1697.27
Tb927.11.15740	hypothetical protein, conserved	null	3.42615	922.948	3162.16
Tb927.11.14670	hypothetical protein, conserved	null	3.42205	1121.12	3836.54
Tb927.1.890	hypothetical protein, conserved	null	3.42153	872.172	2984.17
Tb927.8.3070	hypothetical protein, conserved	null	3.42112	853.852	2921.13
Tb927.8.4200	hypothetical protein, conserved	null	3.42014	147.321	503.858
Tb927.8.5140	diacylglycerol kinase, putative	null	3.4186	1134.98	3880.02
Tb927.7.6330	hypothetical protein	null	3.41799	3354.45	11465.5
Tb927.10.14050	hypothetical protein	null	3.41611	57.8228	197.529
Tb927.8.7000	E1-like ubiquitin-activating enzyme, putative	ATG10	3.41242	1354.9	4623.48
Tb927.10.2280	hypothetical protein, conserved	null	3.41224	1287.34	4392.7
Tb927.3.2500	Trypanosomal VSG domain containing protein, putative	null	3.41156	61.0777	208.37
Tb927.3.960	protein transport protein Sec61 gamma subunit, putative	null	3.40865	5890.77	20079.6
Tb927.7.6170	Protein of unknown function (DUF3522), putative	null	3.40794	2073.72	7067.1
Tb927.7.2330	Protein of unknown function (DUF1663), putative	null	3.40434	939.57	3198.62
Tb927.10.11970	glutamine aminotransferase (GlnAT)	GlnAT	3.39929	6033.03	20508
Tb927.11.12330	hypothetical protein, conserved	null	3.39894	1155.3	3926.79
Tb927.11.7320	dual specificity phopshatase, putative	null	3.39843	1972.33	6702.82
Tb927.7.3640	hypothetical protein, conserved	null	3.39719	1556.83	5288.85
Tb927.10.1580	MICOS complex subunit MIC10-1	MIC10-1	3.39712	1764.28	5993.46
Tb927.9.10170	anaphase-promoting complex subunit 11	APC11	3.39652	1438.93	4887.38
Tb927.8.6850	Zinc finger, C3HC4 type (RING finger)/EF-hand domain pair, putative	null	3.39579	1536.16	5216.47
Tb927.2.2070	hypothetical protein	null	3.39454	467.351	1586.44
Tb927.10.13840	Domain of unknown function (DUF4475), putative	null	3.39343	1392.91	4726.75
Tb927.10.1920	hypothetical protein	null	3.39331	712.524	2417.81
Tb927.10.4140	Protein of unknown function (DUF1242), putative	null	3.3924	3587.61	12170.6
Tb927.10.11940	ABC1 protein, putative	null	3.3922	283.891	963.014
Tb927.4.5390	serine/threonine-protein kinase NrkA	NRKA	3.3883	2240.25	7590.62
Tb927.10.4610	dolicholphosphate-mannose synthase, putative	DPMS	3.38617	1725.8	5843.86
Tb927.3.1830	hypothetical protein, conserved	null	3.38349	812.801	2750.11
Tb927.8.6930	serine/threonine-protein kinase NRKB, putative	NRKB	3.38088	2245.94	7593.26
Tb927.10.9630	hypothetical protein	null	3.37791	2114.03	7141.02
Tb927.11.7090	mediator of rna polymerase ii transcription subunit 6	MED-T6	3.37594	2130.85	7193.63
Tb927.3.2690	AGC/RSK family serine/threonine kinase, putative	null	3.37294	1317.86	4445.05
Tb927.11.14290	vacuolar sorting protein, putative	null	3.36984	1643.7	5539
Tb927.7.4110	kinesin, putative	null	3.36954	2794.95	9417.71
Tb927.9.700	hypothetical protein	null	3.36921	1225.88	4130.23
Tb927.9.9620	meiotic recombination protein DMC1, putative	dmc1	3.3666	4119.12	13867.4
Tb927.7.1590	mitotic cyclin	CYC8	3.36494	692.035	2328.66
Tb927.11.1190	Ring finger domain/PHD-finger, putative	null	3.36275	817.677	2749.64
Tb927.11.16430	18 kDa ER-associated protein	ERAP18	3.36024	1487.2	4997.34
Tb927.10.390	DUF2407 ubiquitin-like domain containing protein, putative	null	3.35547	4032.83	13532
Tb927.3.3920	Aurora kinase 2, putative	AUK2	3.35397	1206.65	4047.06
Tb927.7.4680	hypothetical protein, conserved	null	3.35375	1470.31	4931.04
Tb927.9.7040	hypothetical protein, conserved	null	3.35326	2337.8	7839.24
Tb927.10.10440	mitochondrial carrier protein	MCP8	3.34941	1081.32	3621.8
Tb927.10.300	mitochondrial calcium uniporter	MCUb	3.34416	1361.74	4553.89
Tb927.11.6990	Calcium/calmodulin-dependent protein kinase kinase, putative	null	3.34382	2068.09	6915.32
Tb927.5.1630	hypothetical protein, conserved	null	3.34048	3536.5	11813.6
Tb927.3.2970	hypothetical protein, conserved	null	3.33545	2180.63	7273.38
Tb927.11.13480	SUMO-interacting motif-containing protein	null	3.33403	1241.97	4140.76
Tb927.4.1870	Serine/threonine-protein phosphatase 2A catalytic subunit, putative	null	3.33338	1863.71	6212.45
Tb927.5.1950	hypothetical protein, conserved	null	3.33102	1250.32	4164.84
Tb927.4.5060	hypothetical protein	null	3.32896	3740.34	12451.4
Tb927.7.1930	nucleoside diphosphatase, putative	null	3.32695	493.288	1641.14
Tb927.8.3080	hypothetical protein, conserved	null	3.32636	478.643	1592.14
Tb927.11.10250	hypothetical protein, conserved	null	3.32582	1182.14	3931.59
Tb927.4.1040	hypothetical protein, conserved	null	3.3249	1423.24	4732.12
Tb927.7.1260	hypothetical protein, conserved	null	3.32474	5478.64	18215
Tb927.10.6590	hypothetical protein, conserved	null	3.3208	959.972	3187.88
Tb927.11.16260	SPRY domain/HECT-domain (ubiquitin-transferase), putative	null	3.31923	167.155	554.827
Tb927.8.5210	cullin 3, putative	null	3.31663	934.722	3100.13
Tb927.3.650	hypothetical protein, conserved	null	3.31479	1807.66	5992.03
Tb927.4.1000	hypothetical protein, conserved	null	3.31306	4422.61	14652.4
Tb927.3.5660	UDP-GlcNAc:alpha3-D-mannoside beta-1,2-N-acetylglucosaminyltransferase I	GnTI	3.31295	683.207	2263.43
Tb927.9.7650	ADP-ribosylation factor, putative	null	3.31224	4824.27	15979.2
Tb927.3.4280	mismatch repair protein MSH5, putative	null	3.30895	1204.47	3985.55
Tb927.2.5950	hypothetical protein, conserved	null	3.30889	1367.55	4525.05
Tb927.11.1280	hypothetical protein, conserved	null	3.3035	458.054	1513.18
Tb927.6.3970	SH3 domain protein, conserved	null	3.30007	1438.07	4745.73
Tb927.6.870	myotubularin, putative	null	3.29696	890.972	2937.5
Tb927.6.4050	zinc finger ccch domain-containing protein 14	ZC3H14	3.29308	1352.46	4453.76
Tb927.11.15510	hypothetical protein, conserved	null	3.28971	2033.5	6689.63
Tb927.8.2780	RNA-binding protein RBP10, putative	RBP10	3.28966	535.199	1760.62
Tb927.11.7830	hypothetical protein, conserved	null	3.28951	1054.82	3469.83
Tb927.9.12440	hypothetical protein, conserved	null	3.28771	644.739	2119.72
Tb927.3.3380	TFIIF-stimulated CTD phosphatase, putative	null	3.28684	514.717	1691.79
Tb927.2.2260	phosphatidylinositol kinase related protein, putative	ATM	3.28289	279.549	917.729
Tb927.8.2060	Concanavalin A-like lectin/glucanases superfamily/Beige/BEACH domain containing protein, putative	null	3.28114	568.374	1864.91
Tb927.2.4620	Transmembrane adaptor Erv26, putative	null	3.27949	1568.5	5143.9
Tb927.6.5050	V-type ATPase, C subunit, putative	null	3.27887	2630.06	8623.63
Tb927.8.2450	5'-AMP-activated protein kinase subunit beta	AMPKB	3.27804	2445.47	8016.37
Tb927.5.3895	hypothetical protein	null	3.2779	1635.6	5361.32
Tb927.10.550	hypothetical protein, conserved	null	3.27399	941.785	3083.39
Tb927.8.7990	Thioredoxin-like/Protein of unknown function (DUF3638)/Protein of unknown function (DUF3645), putative	null	3.27354	321.928	1053.84
Tb927.11.11240	hypothetical protein, conserved	null	3.27325	1240.75	4061.29
Tb927.11.14410	Ankyrin repeats (3 copies), putative	null	3.27287	1355.04	4434.87
Tb927.10.410	hypothetical protein, conserved	null	3.27222	3442.37	11264.2
Tb927.3.5260	hypothetical protein, conserved	null	3.26979	1824.69	5966.35
Tb927.11.14510	hypothetical protein	null	3.26824	1055.77	3450.5
Tb927.11.14060	hypothetical protein, conserved	null	3.26468	2219.06	7244.51
Tb927.9.8810	hypothetical protein, conserved	null	3.26337	1819.95	5939.16
Tb927.7.5010	hypothetical protein, conserved	null	3.26298	1053.29	3436.87
Tb927.11.3350	phospholipid-transporting ATPase 1-like protein, putative	null	3.26099	550.312	1794.56
Tb927.8.5050	OTU-like cysteine protease, putative	null	3.25842	263.104	857.304
Tb927.4.2935	hypothetical protein	null	3.25784	479.22	1561.22
Tb927.11.2190	MICOS complex subunit MIC10-2	MIC10-2	3.25526	2579.07	8395.57
Tb927.8.5870	hypothetical protein, conserved	null	3.25485	3666.27	11933.1
Tb927.9.9100	hypothetical protein, conserved	null	3.25385	4222.43	13739.2
Tb927.6.2860	WD domain, G-beta repeat, putative	null	3.24992	1797.27	5840.97
Tb927.6.4130	succinate dehydrogenase subunit 3	SDH3	3.24527	17312.3	56183
Tb927.11.16820	hypothetical protein, conserved	null	3.24514	2150.97	6980.18
Tb927.10.4550	hypothetical protein, conserved	null	3.24497	1100.67	3571.64
Tb927.5.4280	Zinc finger, C3HC4 type (RING finger), putative	null	3.24409	1939.11	6290.65
Tb927.10.7830	hypothetical protein, conserved	null	3.24313	1764.19	5721.5
Tb927.7.3900	vacuolar transporter chaperone, putative	VTC1	3.24279	3887.82	12607.4
Tb927.7.1280	hypothetical protein, conserved	null	3.24095	5840.81	18929.7
Tb927.11.530	RNA-binding protein, putative	RBP3	3.23712	1208.22	3911.14
Tb927.10.5170	XPC-binding domain containing protein, putative	null	3.23318	3102.49	10030.9
Tb927.11.3370	hypothetical protein	null	3.23155	1662.81	5373.45
Tb927.11.2110	Snf7, putative	null	3.23012	4192.37	13541.8
Tb927.4.1490	hypothetical protein, conserved	null	3.22764	1038.47	3351.81
Tb927.11.10390	hypothetical protein, conserved	null	3.22536	1166.26	3761.6
Tb927.1.2320	Cardiolipin-dependent protein 35kDa	CLDP35	3.22431	2136.04	6887.25
Tb927.10.10640	hypothetical protein, conserved	null	3.22316	2440.67	7866.66
Tb927.9.10930	mediator of rna polymerase ii transcription subunit 7	MED-T7	3.22117	1197.35	3856.88
Tb927.10.6560	Protein of unknown function DUF72, putative	null	3.21882	891.078	2868.22
Tb927.5.2620	hypothetical protein, conserved	null	3.2181	1700.5	5472.38
Tb927.11.14540	hypothetical protein, conserved	null	3.21762	265.717	854.976
Tb927.8.2490	SET domain containing protein, putative	null	3.21436	2765.16	8888.22
Tb927.6.3640	zinc finger of C3HC4-type, RING/B-box zinc finger, putative	null	3.21385	981.17	3153.33
Tb927.10.6810	guanylate kinase, putative	null	3.21285	2957.64	9502.47
Tb927.2.6200	adenosine transporter 2, putative	TbNT3	3.21243	381.155	1224.43
Tb927.10.8390	Concanavalin A-like lectin/glucanases superfamily/SPRY domain/HECT-domain (ubiquitin-transferase), putative	null	3.21193	199.047	639.323
Tb927.8.5580	N-terminal region of Chorein, a TM vesicle-mediated sorter/Integral peroxisomal membrane peroxin, putative	null	3.20972	349.459	1121.67
Tb927.10.13330	paraflagellar rod component, putative	PFC20	3.2096	1642.61	5272.12
Tb927.11.3080	vesicular protein trafficking mediator, putative	null	3.20807	6934.67	22246.9
Tb927.5.3620	kinetoplastid-specific dual specificity phosphatase, putative	null	3.20791	1877.12	6021.64
Tb927.3.3940	RNA-binding protein, putative	DRBD11	3.20692	3046.25	9769.08
Tb927.10.6390	hypothetical protein, conserved	null	3.20658	2956.39	9479.91
Tb927.3.1750	Mad2-like HORMA domain containing protein	mad2	3.20621	875.814	2808.05
Tb927.4.2830	hypothetical protein, conserved	null	3.20606	959.119	3074.99
Tb927.7.4810	HD domain containing protein, putative	null	3.20461	1135.87	3640.02
Tb927.8.8310	chaperone protein DnaJ, putative	J70	3.20461	2596.19	8319.77
Tb927.10.10720	Tetraspanin family, putative	null	3.20419	2896.16	9279.85
Tb927.10.260	BolA-like protein, putative	null	3.20322	1286.05	4119.51
Tb927.6.1730	hypothetical protein, conserved	null	3.19987	1373.81	4396
Tb927.9.8240	hypothetical protein, conserved	null	3.19873	742.223	2374.17
Tb927.11.16780	hypothetical protein	null	3.19837	2558.86	8184.18
Tb927.9.10300	hypothetical protein, conserved	null	3.19798	1021.02	3265.2
Tb927.7.3420	peptidyl-prolyl cis-trans isomerase, putative	PPIase	3.19782	1324.71	4236.18
Tb927.11.6010	conserved protein, unknown function	null	3.19663	2144.91	6856.48
Tb927.4.5400	variant surface glycoprotein (VSG, atypical), putative	null	3.19368	34.2798	109.479
Tb927.6.440	haptoglobin-hemoglobin receptor	HpHbR	3.19202	1267.21	4044.94
Tb927.11.10620	hypothetical protein, conserved	null	3.19105	2424.78	7737.59
Tb927.10.2610	Domain of unknown function (DUF1935), putative	null	3.18952	3498.4	11158.2
Tb927.1.1270	homocysteine S-methyltransferase, putative	null	3.18902	1770.89	5647.39
Tb927.10.6040	hypothetical protein	null	3.18872	8501.71	27109.6
Tb927.10.4660	Transcription factor S-II (TFIIS), central domain containing protein, putative	null	3.18612	2352.37	7494.94
Tb927.1.1400	Overproducer of inositol protein 10 homolog, putative	null	3.18188	1643.59	5229.71
Tb927.2.5760	Flagellar Member 8	FLAM8	3.18036	997.158	3171.32
Tb927.8.6600	Glutathione S-transferase, C-terminal domain containing protein, putative	null	3.17861	909.85	2892.06
Tb927.9.10360	Cytosolic iron-sulfur protein assembly 2A, putative	CIA2A	3.17815	1915.77	6088.59
Tb927.10.12850	ttaggg binding factor	TRF	3.17804	16857.8	53574.9
Tb927.8.4630	hypothetical protein, conserved	null	3.17562	4498.23	14284.7
Tb927.6.510	GPEET procyclin	GPEET	3.17499	138589	440018
Tb927.9.4560	RBP32	RBP32	3.17427	1563.11	4961.73
Tb927.5.1030	Iron-sulfur assembly protein 2	Isa2	3.17357	3421.97	10859.9
Tb927.9.14120	NLI interacting factor-like phosphatase, putative	null	3.17283	3445.6	10932.3
Tb927.11.11410	trans-sialidase, putative	null	3.17157	326.532	1035.62
Tb927.10.2210	Peptidase C19, ubiquitin carboxyl-terminal hydrolase, putative	null	3.17053	2665.42	8450.79
Tb927.8.2440	hypothetical protein, conserved	null	3.16986	2270.07	7195.79
Tb927.9.9750	membrane- trafficking protein, putative	null	3.16984	1800.17	5706.25
Tb927.7.6690	Trypanosoma specific protein, unknown function	null	3.16977	4221.35	13380.7
Tb927.3.3330	heat shock protein 20, putative	HSP20	3.16896	10284.4	32590.7
Tb927.9.10280	Zinc finger CCCH domain-containing protein 48	ZC3H48	3.16556	260.441	824.441
Tb927.4.1650	hypothetical protein, conserved	null	3.16534	1716.77	5434.14
Tb927.8.5170	hypothetical protein, conserved	null	3.16348	866.707	2741.8
Tb927.8.3260	YceI-like domain containing protein, putative	null	3.16215	1707.67	5399.9
Tb927.10.5720	hypothetical protein	null	3.16145	8.619	27.2485
Tb927.11.7220	neurobeachin/beige protein, putative	null	3.16132	383.945	1213.77
Tb927.9.1365	hypothetical protein	null	3.15898	895.359	2828.42
Tb927.11.5660	hypothetical protein, conserved	null	3.1586	621.354	1962.61
Tb927.11.9790	calmodulin, putative	null	3.15317	1151.74	3631.63
Tb927.8.6340	CYC2-like cyclin, putative	CYC10	3.15314	1140.07	3594.8
Tb927.10.4380	hypothetical protein	null	3.15137	512.575	1615.31
Tb927.11.7702	U6 snRNA-associated Sm-like protein LSm5	LSM5	3.15129	2380.4	7501.34
Tb927.7.4645	hypothetical protein	null	3.15127	214.439	675.755
Tb927.11.6850	Optic atrophy 3 protein (OPA3), putative	null	3.15005	2488.98	7840.4
Tb927.10.5800	hypothetical protein, conserved	null	3.14835	1442.46	4541.37
Tb927.3.2590	hypothetical protein	null	3.1474	28.0876	88.403
Tb927.11.790	AGC/RSK family serine/threonine kinase, putative	null	3.14505	2090.65	6575.2
Tb927.6.820	Pumilio homology domain family member 4	PUF4	3.14362	442.492	1391.03
Tb927.11.15280	tRNA-sepcific adenosine deaminase	ADAT3	3.14338	1568.41	4930.11
Tb927.8.3360	hypothetical protein, conserved	null	3.14147	1401.86	4403.92
Tb927.10.11040	hypothetical protein, conserved	null	3.14126	1092.73	3432.56
Tb927.11.9770	hypothetical protein, conserved	null	3.13862	1436.49	4508.58
Tb927.2.5720	hypothetical protein	null	3.13807	6.45613	20.2598
Tb927.9.1360	hypothetical protein, conserved	null	3.13781	1111.82	3488.69
Tb927.1.3890	hypothetical protein	null	3.13773	1498.25	4701.11
Tb927.11.5370	hypothetical protein, conserved	null	3.13762	909.296	2853.03
Tb927.4.3830	hypothetical protein, conserved	null	3.13631	1155.76	3624.82
Tb927.10.8580	ADP-ribosylation factor-like protein 3b, putative	ARL3B	3.13618	3272.56	10263.3
Tb927.11.4020	Complex1_LYR-like, putative	null	3.13365	990.745	3104.65
Tb927.7.1210	regulator of chromosome condensation, putative	null	3.13321	1776.46	5566.02
Tb927.9.9115	hypothetical protein	null	3.13245	1542.79	4832.7
Tb927.9.4450	hypothetical protein	null	3.13186	3581.17	11215.7
Tb927.8.2510	hypothetical protein, conserved	null	3.13103	1055.76	3305.61
Tb927.5.3720	hypothetical protein, conserved	null	3.13103	1096.69	3433.76
Tb927.9.10660	hypothetical protein, conserved	null	3.13037	1113.04	3484.22
Tb927.7.2260	SEP domain containing protein, putative	null	3.12737	5098.75	15945.7
Tb927.11.6800	hypothetical protein, conserved	null	3.12668	652.886	2041.37
Tb927.3.2940	hypothetical protein, conserved	null	3.12619	570.109	1782.27
Tb927.10.440	hypothetical protein, conserved	null	3.12496	1436.2	4488.07
Tb927.10.16050	hypothetical protein, conserved	null	3.12463	893.912	2793.15
Tb927.10.4390	hypothetical protein	null	3.12417	618.52	1932.36
Tb927.10.4790	hypothetical protein, conserved	null	3.12417	1558.44	4868.82
Tb927.10.4230	hypothetical protein, conserved	null	3.12404	2311.56	7221.41
Tb927.6.2530	hypothetical protein	null	3.12364	1220.67	3812.92
Tb927.10.7210	Flagellum attachment zone protein 17	FAZ17	3.1235	1207.43	3771.4
Tb927.10.11920	hypothetical protein, conserved	null	3.12344	2620.99	8186.49
Tb927.9.8680	cytochrome c oxidase assembly factor, putative	null	3.12324	1458.38	4554.89
Tb927.8.1770	hypothetical protein, conserved	null	3.12321	1944.93	6074.43
Tb927.8.2200	terbinafine resistance locus protein (yip1), putative	null	3.12316	2777.89	8675.8
Tb927.11.10220	hypothetical protein, conserved	null	3.12309	2728.03	8519.88
Tb927.4.1460	Zn-finger in ubiquitin-hydrolases and other protein, putative	null	3.12234	1387.09	4330.96
Tb927.11.7440	hypothetical protein, conserved	null	3.12157	1431.44	4468.35
Tb927.8.8270	hypothetical protein, conserved	null	3.12066	342.857	1069.94
Tb927.4.4390	hypothetical protein	null	3.11949	1232.18	3843.78
Tb927.11.4090.1	hypothetical protein	null	3.11922	43.918	136.99
Tb927.11.12840	Domain of unknown function (DUF4486), putative	null	3.11718	393.451	1226.46
Tb927.4.1090	endosomal integral membrane protein, putative	null	3.11587	1548.83	4825.95
Tb927.10.15033	hypothetical protein	null	3.11514	2776.58	8649.43
Tb927.2.4970	UV radiation resistance protein and autophagy-related subunit 14, putative	null	3.11442	1487.03	4631.23
Tb927.8.6280	cyclophilin-type peptidyl-prolyl cis-trans isomerase, putative	null	3.113	665.85	2072.79
Tb927.7.1840	zinc finger protein, putative	null	3.11257	3376.51	10509.6
Tb927.7.1880	zinc finger protein, putative	null	3.11257	3376.51	10509.6
Tb927.6.3260	hypothetical protein, conserved	null	3.11219	854.571	2659.59
Tb927.6.2450	Protein kinase B, putative	PKB	3.11165	1454.54	4526.02
Tb927.3.3870	lipase domain protein, putative	null	3.11108	977.417	3040.82
Tb927.10.9675	hypothetical protein	null	3.10825	492.595	1531.11
Tb927.10.12410	hypothetical protein, conserved	null	3.10749	1326.98	4123.57
Tb927.8.1430	SSU ribosomal protein, mitochondrial, putative	uS14m	3.10708	1878.97	5838.11
Tb927.2.5850	small nuclear ribonucleoprotein SmD2	Sm-D2	3.10451	2483.65	7710.53
Tb927.11.3705	DNA-directed RNA polymerases I, II, and III subunit RPABC5, putative	RPB10	3.10343	7269.06	22559
Tb927.2.1720	hypothetical protein, conserved	null	3.10333	970.489	3011.74
Tb927.8.4350	hypothetical protein, conserved	null	3.10227	625.19	1939.51
Tb927.11.13300	Intraflagellar transport protein 25	IFT25	3.10188	3687.85	11439.3
Tb927.11.16800	hypothetical protein, conserved	null	3.09928	1047.1	3245.25
Tb927.11.1830	hypothetical protein, conserved	null	3.09872	3929.41	12176.1
Tb927.4.2370	hypothetical protein, conserved	null	3.09794	1615.48	5004.65
Tb927.4.4580	hypothetical protein, conserved	null	3.09779	575.864	1783.9
Tb927.8.7840	dynein heavy chain, cytosolic, putative	null	3.09742	1283.63	3975.94
Tb927.8.910	hypothetical protein, conserved	null	3.09735	960.246	2974.22
Tb927.2.1820	CAMK/CAMKL family protein kinase, putative	null	3.09589	486.907	1507.41
Tb927.10.13100	Cytokinesis initiation factor 3	CIF3	3.09487	1283.15	3971.2
Tb927.3.5250	Zinc finger CCCH domain-containing protein 8	ZC3H8	3.09461	1317	4075.6
Tb927.4.2500	eukaryotic translation initiation factor 2-alpha kinase 2	EIF2AK2	3.0938	829.411	2566.03
Tb927.10.4050	serine palmitoyltransferase, putative	null	3.0926	1758.22	5437.47
Tb927.7.6320	BTB/POZ domain/Regulator of chromosome condensation (RCC1) repeat, putative	null	3.09246	828.759	2562.9
Tb927.1.3390	Eukaryotic protein of unknown function (DUF866), putative	null	3.09191	5428.67	16785
Tb927.11.2240	hypothetical protein, conserved	null	3.09187	2390.08	7389.82
Tb927.8.2100	vacuolar ATP synthase 16 kDa proteolipid subunit, putative	null	3.09046	3204.29	9902.73
Tb927.11.9040	conserved protein	null	3.08817	2365.83	7306.08
Tb927.8.4895	hypothetical protein	null	3.08813	629.117	1942.79
Tb927.7.1560	TPR repeat, putative	null	3.08766	1100.62	3398.33
Tb927.3.2720	hypothetical protein	null	3.08726	1288.36	3977.5
Tb927.10.8570	hypothetical protein, conserved	null	3.08718	1266.41	3909.63
Tb927.7.1420	hypothetical protein, conserved	null	3.08527	1912.51	5900.61
Tb927.11.5670	Mnd1 family, putative	null	3.0845	1509.75	4656.83
Tb927.10.11770	succinate dehydrogenase cytochrome B subunit	SDH4	3.08227	18668.2	57540.5
Tb927.10.15440	hypothetical protein, conserved	null	3.08224	2272.03	7002.94
Tb927.11.14995	hypothetical protein	null	3.07916	525.594	1618.39
Tb927.9.2420	hypothetical protein, conserved	null	3.07911	3046.06	9379.14
Tb927.11.8360	hypothetical protein	null	3.07859	2939.91	9050.78
Tb927.5.810	zinc finger CCCH domain containing protein 11	ZC3H11	3.07702	6848.49	21072.9
Tb927.8.6120	hypothetical protein, conserved	null	3.07661	1073.48	3302.68
Tb927.8.6650	RNA-binding protein, putative	DRBD13	3.07459	1810.83	5567.57
Tb927.2.2670	histone H4 variant	H4V	3.0745	13099.3	40273.7
Tb927.10.680	Protein of unknown function (DUF971), putative	null	3.07394	1137.74	3497.35
Tb927.10.1790	hypothetical protein	null	3.07269	21.3143	65.4921
Tb927.4.1970	Domain of unknown function DUF21, putative	null	3.07221	1831.47	5626.66
Tb927.4.5410	variant surface glycoprotein (VSG, atypical), putative	null	3.07165	33.4045	102.607
Tb927.6.4490	hypothetical protein, conserved	null	3.07086	2425.69	7448.95
Tb927.10.12630	hypothetical protein, conserved	null	3.07	2608.58	8008.35
Tb927.4.2265	hypothetical protein	null	3.06816	1449.45	4447.14
Tb927.4.4540	zinc finger domain, LSD1 subclass, putative	null	3.06793	1634.9	5015.76
Tb927.7.5800	hypothetical protein	null	3.06757	1528.32	4688.23
Tb927.10.5150	zinc finger protein family member, putative	ZC3H31	3.06672	120.434	369.337
Tb927.8.4480	hypothetical protein, conserved	null	3.06663	3971.05	12177.8
Tb927.4.3330	EF-hand domain pair, putative	null	3.0659	1225.12	3756.08
Tb927.7.6770	Acyl CoA binding protein, putative	null	3.06436	13345.4	40895
Tb927.7.6310	polo-like protein kinase	PLK	3.06407	1460.52	4475.12
Tb927.11.10500	hypothetical protein, conserved	null	3.06101	532.408	1629.71
Tb927.2.5230	CAMK family pseudokinase, putative	null	3.05782	1478.97	4522.41
Tb927.10.670	hypothetical protein, conserved	null	3.05768	1287.07	3935.43
Tb927.8.2610	5-methyltetrahydropteroyltriglutamate-homocysteine S-methyltransferase, putative	null	3.05615	250.229	764.738
Tb927.10.8160	hypothetical protein, conserved	null	3.05514	1574.69	4810.91
Tb927.4.620	hypothetical protein, conserved	null	3.05502	366.457	1119.53
Tb927.9.12300	replication factor C, subunit 3, putative	null	3.05438	4119.64	12583
Tb927.10.11880	hypothetical protein, conserved	null	3.05385	1499.11	4578.06
Tb927.8.6890	putative succinate dehydrogenase subunit	SDH11	3.05366	18099.1	55268.4
Tb927.3.4270	hypothetical protein, conserved	null	3.05361	3006.68	9181.23
Tb927.11.7800	hypothetical protein, conserved	null	3.05356	1802.77	5504.87
Tb927.8.1040	protein phosphatase inhibitor, putative	null	3.05251	5172.86	15790.2
Tb927.3.1910	Histone RNA hairpin-binding protein RNA-binding domain containing protein, putative	SLBP1	3.0525	1046.73	3195.14
Tb927.8.8000	hypothetical protein, conserved	null	3.05187	1476.51	4506.11
Tb927.9.4550	SUMO-interacting motif-containing protein	null	3.05178	5257.87	16045.9
Tb927.7.1172	hypothetical protein	null	3.05171	1424.17	4346.16
Tb927.4.2150	hypothetical protein, conserved	TZP19.3	3.05159	597.218	1822.46
Tb927.11.8330	hypothetical protein, conserved	null	3.05158	669.173	2042.03
Tb927.11.6580	hypothetical protein, conserved	null	3.05104	1164.34	3552.44
Tb927.10.7980	hypothetical protein, conserved	null	3.05006	1361.91	4153.92
Tb927.10.9340	hypothetical protein	null	3.04991	3288.18	10028.7
Tb927.8.4300	hypothetical protein	null	3.0491	2084.92	6357.13
Tb927.9.4990	DNA replication complex GINS protein PSF1	PSF1	3.04906	1974.53	6020.45
Tb927.10.14370	hypothetical protein, conserved	null	3.04812	2242.72	6836.08
Tb927.10.4250	ADP-ribosylation factor-like 2, arl2	ARL2	3.04769	1124.51	3427.16
Tb927.11.7695	hypothetical protein, conserved	null	3.04767	2128.06	6485.64
Tb927.2.4150	hypothetical protein, conserved	null	3.04766	1860.46	5670.05
Tb927.11.6290	HIT zinc finger, putative	null	3.04732	2703.86	8239.52
Tb927.9.7230	ADP-ribosylation factor-like protein, putative	ARL1B	3.04696	1488.92	4536.66
Tb927.10.7840	hypothetical protein, conserved	null	3.04689	2783.82	8481.98
Tb927.11.13320	hypothetical protein, conserved	null	3.04581	652.252	1986.64
Tb927.6.2930	ATPase family associated with various cellular activities (AAA), putative	null	3.04536	3502.97	10667.8
Tb927.8.1100	STE/STE11 serine/threonine-protein kinase, putative	null	3.04506	2137.23	6507.99
Tb927.2.2880	TPR repeat/Tetratricopeptide repeat, putative	null	3.04502	3451.79	10510.8
Tb927.7.2985	hypothetical protein, conserved	null	3.04466	1329.09	4046.63
Tb927.7.3025	hypothetical protein, conserved	null	3.04466	1329.09	4046.63
Tb927.11.9260	hypothetical protein, conserved	null	3.0438	590.153	1796.31
Tb927.10.6460	protein phosphatase 2B, putative	null	3.04346	1556.64	4737.58
Tb927.7.4610	hypothetical protein, conserved	null	3.04262	1452.93	4420.7
Tb927.9.10510	hypothetical protein, conserved	null	3.04259	554.156	1686.07
Tb927.11.310	hypothetical protein, conserved	null	3.0421	1031.85	3138.98
Tb927.7.5190	hypothetical protein, conserved	null	3.04203	1313.7	3996.32
Tb927.11.7040	pterin-4-alpha-carbinolamine dehydratase, putative	null	3.04171	2943.21	8952.4
Tb927.8.6610	hypothetical protein, conserved	null	3.04104	1475.14	4485.98
Tb927.11.520	hypothetical protein, conserved	null	3.04088	1696.46	5158.73
Tb927.5.1260	Sulfate transporter N-terminal domain with GLY motif/Sulfate transporter family, putative	null	3.04003	1175.46	3573.43
Tb927.8.6730	Enriched in surface-labeled proteome protein 24	ESP24	3.03995	443.147	1347.14
Tb927.9.9320	MAPK/MAK/MRK overlapping kinase, putative	MOK	3.03913	2346.34	7130.82
Tb927.2.3720	ubiquitin-conjugating enzyme, putative	null	3.0382	969.37	2945.15
Tb927.3.3240	hypothetical protein, conserved	null	3.03793	1570.23	4770.24
Tb927.7.3590	conserved protein	null	3.03735	12870.1	39091
Tb927.2.4925	hypothetical protein	null	3.03639	747.213	2268.83
Tb927.8.4550	Mitochondrial SSU ribosomal protein, putative	mS69	3.03627	860.818	2613.68
Tb927.10.3910	hypothetical protein, conserved	null	3.03593	930.384	2824.58
Tb927.3.920	hypothetical protein, conserved	null	3.03548	1112.84	3378
Tb927.7.3530	Vacuolar protein 14 C-terminal Fig4p binding, putative	null	3.03514	1161.88	3526.48
Tb927.3.4860	mitogen-activated protein kinase kinase 1	MKK1	3.03474	2791.69	8472.05
Tb927.7.4130	hypothetical protein, conserved	null	3.03467	307.031	931.737
Tb927.11.7810	hypothetical protein	null	3.03444	2095.84	6359.7
Tb927.7.5290	hypothetical protein, conserved	null	3.03397	2121.8	6437.47
Tb927.8.2170	hypothetical protein, conserved	null	3.03283	2583.51	7835.34
Tb927.10.3490	kinetoplastid-specific dual specificity phosphatase, putative	null	3.03184	1703.69	5165.31
Tb927.10.7040	hypothetical protein, conserved	null	3.03183	1021.67	3097.53
Tb927.10.1800	methyltransferase domain containing protein, putative	null	3.03173	1066.4	3233.04
Tb927.7.4010	hypothetical protein, conserved	null	3.02981	1797.39	5445.75
Tb927.10.11830	hypothetical protein, conserved	null	3.02968	1391.78	4216.65
Tb927.9.6920	hypothetical protein, conserved	null	3.02929	7504.73	22734
Tb927.3.3720	Golgi vesicular membrane trafficking protein, putative	null	3.02868	1123.15	3401.66
Tb927.2.4840	Vitamin K epoxide reductase family, putative	null	3.0286	2751.14	8332.1
Tb927.11.6520	hypothetical protein, conserved	null	3.02855	1554.84	4708.92
Tb927.11.15180	hypothetical protein, conserved	null	3.02849	4129.83	12507.2
Tb927.10.15790	cytochrome c oxidase assembly protein COX19, putative	COX19	3.02823	4713.73	14274.3
Tb927.11.16550	Zinc finger protein, C3H1 type-like	ZC3H46	3.02535	2835.3	8577.79
Tb927.7.810	hypothetical protein, conserved	null	3.02367	343.611	1038.97
Tb927.11.3430	hypothetical protein, conserved	null	3.02353	3083.87	9324.17
Tb927.7.1330	hypothetical protein, conserved	null	3.02264	1058.76	3200.26
Tb927.8.2720	Putative serine esterase (DUF676), putative	null	3.02232	3280.97	9916.15
Tb927.4.3090	hypothetical protein, conserved	null	3.01902	1175.38	3548.5
Tb927.4.2350	twinfilin	TWF	3.01838	1382.11	4171.74
Tb927.8.5080	fatty-acid amide hydrolase, putative	null	3.01826	674.345	2035.35
Tb927.8.5380	ubiquitin fold modifier protein, putative	UFM1	3.01776	1353.85	4085.59
Tb927.10.5550	hypothetical protein, conserved	null	3.01772	4576.2	13809.7
Tb927.10.10040	hypothetical protein	null	3.01653	571.16	1722.92
Tb927.9.4370	GTPase activating protein, putative	null	3.01648	843.732	2545.1
Tb927.4.820	TFIIF-stimulated CTD phosphatase, putative	null	3.01591	1202.42	3626.39
Tb927.9.7480	hypothetical protein, conserved	null	3.01586	4753.51	14335.9
Tb927.8.5150	hypothetical protein, conserved	null	3.01475	1408.94	4247.62
Tb927.8.2990	5-formyltetrahydrofolate cyclo-ligase family, putative	null	3.01464	1747.51	5268.09
Tb927.10.6050	clathrin heavy chain	CHC	3.01453	3595	10837.2
Tb927.3.5220	hypothetical protein, conserved	null	3.01253	1614.25	4862.99
Tb927.7.3190	Pseudokinase, putative	null	3.01243	2141.28	6450.45
Tb927.7.6200	chaperone protein DnaJ, putative	J26	3.01242	3274.03	9862.77
Tb927.3.1850	CMGC/MAPK protein kinase, putative	null	3.01228	1064.43	3206.35
Tb927.9.8655	hypothetical protein	null	3.01199	1373.57	4137.18
Tb927.6.1660	hypothetical protein, conserved	null	3.01138	1353.02	4074.46
Tb927.10.6670	dynein light chain, putative	null	3.01131	3742.73	11270.5
Tb927.2.2720	STE/STE7 protein kinase, putative	FlaK	3.01118	711.998	2143.95
Tb927.11.15710	mediator of rna polymerase ii transcription subunit 1	MED-T1	3.00988	1703.4	5127.04
Tb927.4.5420	variant surface glycoprotein (VSG, atypical), putative	null	3.00985	34.5506	103.992
Tb927.9.3540	hypothetical protein, conserved	null	3.00972	2325.13	6998
Tb927.10.12960	Ras-related protein Rab5A	RAB5A	3.00929	4567.11	13743.8
Tb927.10.16160	STE group serine/threonine-protein kinase, putative	null	3.00915	1479.45	4451.88
Tb927.3.1420	hypothetical protein, conserved	TZP391	3.00911	378.473	1138.87
Tb927.9.8815	hypothetical protein	null	3.00853	6446.08	19393.2
Tb927.3.5090	tryparedoxin 2, putative	TXN2	3.00832	4493.11	13516.7
Tb927.11.16000	exonuclease, putative	null	3.00828	1904.5	5729.26
Tb927.3.3360	acyltransferase, putative	null	3.00776	2095.39	6302.43
Tb927.11.12370	hypothetical protein, conserved	null	3.0077	3151.58	9478.99
Tb927.7.6720	hypothetical protein, conserved	null	3.00712	1236.89	3719.47
Tb927.11.14220	Regulator of ESAG9-1	REG9.1	3.00627	739.407	2222.85
Tb927.7.3160	Cytoplasmic dynein 1 heavy chain (DYNC1H1), putative	null	3.0061	329.112	989.345
Tb927.11.6490	hypothetical protein, conserved	null	3.00608	4738.75	14245.1
Tb927.9.3880	DNA polymerase beta thumb, putative	null	3.00577	2713.08	8154.89
Tb927.7.4440	NAD dependent epimerase/dehydratase family, putative	null	3.0052	2553.77	7674.59
Tb927.4.3390	tuzin, putative	null	3.00506	1982.62	5957.89
Tb927.3.2910	hypothetical protein, conserved	null	3.00327	2735.96	8216.82
Tb927.9.5220	conserved protein	null	3.00318	1228.72	3690.08
Tb927.11.16170	hypothetical protein, conserved	null	3.00298	468.606	1407.21
Tb927.11.13960	U6 snRNA-associated Sm-like protein LSm4p	LSM4	3.00257	1052.41	3159.92
Tb927.11.15540	hypothetical protein, conserved	null	2.99973	951.491	2854.21
Tb927.8.1880	LSU ribosomal protein, mitochondrial, putative	null	2.99914	4712.03	14132
Tb927.7.3060	Tripartite Attachment Complex Protein 42	TAC42	2.99766	1972.93	5914.17
Tb927.9.8570	COPI associated protein, putative	null	2.99619	1252.79	3753.61
Tb927.11.14180	CLASP N terminal, putative	null	2.99575	1184	3546.97
Tb927.10.3400	hypothetical protein, conserved	null	2.99573	609.584	1826.15

## Sheet: Table S1 >3-fold DOWN
Gene ID	Product Description	Gene Name or Symbol	FC D2/D0	Fold-down D2/D0	D0-linear total RPKM	D2-linear total RPKM
Tb927.10.9530	hypothetical protein	null	0.212992	4.69501	24.1902	5.15233
Tb927.11.11420	hypothetical protein	null	0.0442402	22.6039	9.39444	0.415612
Tb927.11.17110	variant surface glycoprotein (VSG), putative	null	0.297108	3.36577	1.39886	0.415612
Tb927.11.18900	variant surface protein (VSG), putative	null	0.18	5.55555	2.30895	0.415612
Tb927.3.150	variant surface glycoprotein (VSG), putative	null	0.316516	3.1594	1.31308	0.415612
Tb927.3.190	variant surface glycoprotein (VSG), putative	null	0.298724	3.34757	1.39129	0.415612
Tb927.4.2090	hypothetical protein	null	0.111201	8.99274	3.73749	0.415612
Tb927.5.4670	variant surface glycoprotein (VSG, atypical), putative	null	0.322254	3.10314	1.2897	0.415612
Tb927.5.5460	Variant Surface Glycoprotein, putative	null	0.307938	3.24741	1.34966	0.415612
Tb927.5.5530	Variant Surface Glycoprotein, putative	null	0.313654	3.18822	1.32506	0.415612
Tb927.9.17670	hypothetical protein, conserved	null	0.099413	10.059	4.18066	0.415612
Tb927.9.800	UDP-Gal or UDP-GlcNAc-dependent glycosyltransferase, putative	null	0.214373	4.66477	1.93874	0.415612

## Sheet: Table S2
Gene ID	Annotation	Abbreviation	FC D1/D0 RNA-Seq March 2020 unpublished	FC MF/PF RNA-seq Christiano et. al. 2017	FC MF/PF Proteomics Christiano et. al. 2017	FC Polysome association
Tb927.1.700	phosphoglycerate kinase C	PGKC	0.794115	2.06167	9.32	1.59
Tb927.10.11220	Procyclic form surface phosphoprotein	PSSA-2	0.853715	0.260687	0.31	1.51
Tb927.10.12660	Pumilio/PUF RNA binding protein 2	Puf2	1.05788	3.11145	0.58	2.72251
Tb927.10.13540	RNA-binding protein 12	RBP12	1.07869	3.439	3.81	2.8361
Tb927.10.13860	GPI-anchor transamidase subunit 8	GPI8	1.06308	1.2616	1.84	1.87
Tb927.10.1460	Protein kinase, putative		1.05523	2.72429		2.93235
Tb927.10.15020	CMGC/DYRK protein kinase, putative	DYRK	1.22764	1.59038	1.6	2.64455
Tb927.10.2010	Hexokinase	HK1	0.589341	0.502569	1.24	1.06
Tb927.10.2020	Hexokinase	HK2	0.618969	0.448265	0.5	1.07
Tb927.10.3700	AMP-activated protein kinase, gamma regulatory subunit	AMPKγ	1.4463	1.15994	1.17	2.78467
Tb927.10.5250	Zinc finger protein family member	ZC3H32	0.936337	5.76116	15.61	2.4955
Tb927.10.5310	AMP-activated protein kinase, alpha-1 subunit	AMPKα1	1.86165	2.41739	1.88	3.89925
Tb927.10.5930	NEK family Serine/threonine-protein kinase	NEK17-3	1.21434	0.745474		2.40574
Tb927.10.5940	NEK family Serine/threonine-protein kinase	NEK17-3	1.23372	0.790609	1.04	2.42
Tb927.10.5950	NEK family Serine/threonine-protein kinase	NEK17-3	1.15647	0.96706		2.41
Tb927.10.6690	Protein tyrosine phosphatase 1	PTP1	1.30127	1.23915		2.52836
Tb927.10.6900	Base J associated glucosyltransferase		0.639166	1.62303		2.35016
Tb927.11.10810	Pumillio/PUF RNA binding protein 11	Puf11	1.63103	17.4818		3.07912
Tb927.11.1180	Cdc2-related kinase 6	CRK6	0.664212	5.09136	5.35	2.78111
Tb927.11.12120	RNA-binding protein 9	RBP9	1.48369	11.1895		2.4865
Tb927.11.13640	J Biosynthesis Protein 1	JBP1	0.683953	3.37442		1.1
Tb927.11.14070	Repressor of differentiation kinase 1	RDK1	1.27254	3.68871		4.35395
Tb927.11.2040	STE/STE11 serine/threonine-protein kinase, putative		1.18454	3.62227		2.79431
Tb927.11.290	Phosphatase and tensin homolog	Ph290	1.63915	3.04191	3.62	3.63974
Tb927.11.3220	Metacaspase 1	MCA1	0.897217	2.68979	12.37	2.61562
Tb927.11.4610	Protein kinase A regulatory subunit	PKA-R	1.20406	1.75583	2.23	2.30567
Tb927.11.530	RNA-binding protein 3	RBP3	1.57198	2.57613	0.86	3.23712
Tb927.11.6600	Hypothetical protein 1	Hyp1	1.01684	1.89488		2.0185
Tb927.11.6990	Calcium/calmodulin-dependent protein kinase		1.40448	0.483003		3.34382
Tb927.11.8170	Mitogen-activated protein kinase 8	MPK8	1.87033	3.07829		2.78468
Tb927.11.8470	Zinc finger protein family member	ZC3H45	2.87525	9.4737		4.20631
Tb927.11.9270	Differentiation inhibitory kinase	ZFK	1.14118	1.86329		2.95481
Tb927.2.2720	Mitogen-activated Kinase Kinase Kinase	MEKK1	1.50293	1.78407		3.01118
Tb927.2.5760	Flagellar Member 8	FLAM8	1.4311	1.298	1.01	3.18036
Tb927.2.6280	adenosine transporter 2	TbNT7	1.58382	17.5447	0.08	2.69597
Tb927.3.2690	AGC/RSK family serine/threonine kinase	AGC/RSK	1.50082	1.75155		3.37294
Tb927.3.3930	Double RNA binding domain protein 6B	DRBD6B	6.98192	2.08967	0.53	6.35451
Tb927.3.3940	Double RNA binding domain protein 11	DRBD11	1.15919	1.61924	0.53	3.20692
Tb927.3.3960	Double RNA binding domain protein 6A	DRBD6A	4.89801	1.89665	0.53	5.24186
Tb927.3.4560	AMPK homologue target alpha 2 subunit	AMPKα2	1.2931	1.29622	0.87	2.42596
Tb927.3.960	Protein transport protein Sec61 gamma subunit		1.1625	0.921952		3.40865
Tb927.4.3420	Wee1-like protein kinase	WEE1	1.05447	1.38027		2.37399
Tb927.4.3620	Serine threonine-protein phosphatase PP1	PP1-6	1.8392	1.72131	1.17	2.91263
Tb927.4.3630	Serine threonine-protein phosphatase PP1	PP1-5	1.66419	3.42163		2.88634
Tb927.4.3640	Serine threonine-protein phosphatase PP1	PP1-4	1.69644	3.20348		2.88369
Tb927.4.4520	Cold-shock DNA-binding domain containing protein, putative	CSD2	2.00135	3.36645		4.77773
Tb927.4.5310	Repressor of differentiation kinase 2	RDK2	2.19421	6.7194	17.65	4.68506
Tb927.4.5390	Serine/threonine-protein kinase NrkA	NRKA	1.14506	0.550666	0.33	3.3883
Tb927.5.3990	atypical VSG		145.62	2.05032		63.9018
Tb927.6.1460	Cyclin 3	CYC3	1.30281	6.34493	14.4	2.97203
Tb927.6.1800	protein phosphatase 2C, putative		1.28226	2.61645	3.42	2.80605
Tb927.6.2250	rac serine-threonine kinase	RAC	1.31943	1.92714	2.6	2.73642
Tb927.6.4220	Mitogen-activated protein kinase 5	MAPK5	1.18094	1.05756	1.79	2.36361
Tb927.6.440	haptogloblin hemogloblin receptor	HpHbR	1.56555	5.95014		3.19202
Tb927.6.4650	UV excision repair RAD23 protein	RAD23	1.37107	0.989244	0.76	2.12714
Tb927.6.930	Metacaspase 3	MCA3	0.900999	2.26377	3.88	2
Tb927.7.1090	SNF2 family N-terminal domain/Ring finger domain containing protein, putative		2.61614	2.66658		4.10851
Tb927.7.1390	RNA-binding protein	RBSR2	1.11965	0.968654	5.83	2.4273
Tb927.7.1590	Mitotic cyclin 8	CYC8	1.24924	0.969219		3.36494
Tb927.7.3730	RNA-binding protein 26	RBP26	2.35689	2.14472	1.03	2.51235
Tb927.7.4650	J Biosynthesis Protein 2	JBP2	1.23386	3.89818	7.24	2.98621
Tb927.7.5930	Protein-Associated with Differentiation 1	PAD1	0.840243	0.495777		NA
Tb927.7.5940	Protein-Associated with Differentiation 2	PAD2	0.776314	0.261733		NA
Tb927.7.5950	Protein-Associated with Differentiation 3	PAD3	0.839782	0.273164		NA
Tb927.7.5960	Protein-Associated with Differentiation 4	PAD4	3.17692	0.793459		NA
Tb927.7.5970	Protein-Associated with Differentiation 5	PAD5	0.667709	0.200781		NA
Tb927.7.5980	Protein-Associated with Differentiation 6	PAD6	2.66282	0.654702		NA
Tb927.7.5990	Protein-Associated with Differentiation 7	PAD7	0.797181	0.210654		NA
Tb927.7.6000	Protein-Associated with Differentiation 8	PAD8	2.38583	0.426586		NA
Tb927.7.6190	Ring finger domain containing protein, putative	RING1	2.3745	2.1478		4.19582
Tb927.7.7160	Kinetoplastid-specific dual specificity phosphatase	DS PHOS	1.00121	2.27284		2.12683
Tb927.8.1020	6-phosphofructo-2-kinase/fructose-2,6-biphosphatase		1.41753	2.05781		3.88338
Tb927.8.2450	AMP-activated protein kinase, beta regulatory subunit	AMPKβ	1.62198	1.50356	1.34	3.27804
Tb927.8.2780	RNA-binding protein 10	RBP10	1.32853	5.55666	15.79	3.28966
Tb927.8.3770	Mitogen-activated protein kinase 10	MPK10	1.57721	2.57437	3.2	2.78457
Tb927.8.6350	Cyclin 11	CYC11	2.51259	1.87018		3.34465
Tb927.8.6930	Serine/threonine-protein kinase NrkB	NRKB	1.14347	0.543217	0.33	3.38088
Tb927.8.7470	hypothetical nucleolus protein		0.858367	1.01291		1.77
Tb927.8.7820	Cold-shock DNA-binding domain containing protein, putative	CSD1	6.58305	15.95	12.69	9.37954
Tb927.9.11030	cAMP-dependent protein kinase catalytic subunit 2	PKAC2	1.23628	2.15071	4.17	2.3317
Tb927.9.14220	Metacaspase 5	MCA5	2.50806	2.22291	1.07	3.67168
Tb927.9.15660	Procyclic-enriched flagellar receptor adenylate cyclase 6	ACP6	0.926841	0.665569	1.34	4.04158
Tb927.9.2140	Calcium/calmodulin-dependent protein kinase		1.29414	2.4814		2.66541
Tb927.9.4080	Hypothetical protein 2	Hyp2	1.72009	1.15568	0.69	2.77337
Tb927.9.6090	PTP1-interacting protein, 39 kDa	PIP39	1.02441	1.33034	1	3.94191
Tb927.9.6560	NAK family pseudokinase		1.77397	2.688	3	2.6551

## Sheet: Table S3
Gene ID	Product Description	Abbreviation	% of kinetoplast repositioning	P value	% BARP expression RNAi vs wt	P value	% mVSG397 expression RNAi vs wt	P value
Tb927.3.2690	AGC/RSK family serine/threonine kinase	AGC/RSK	20.1667	0.012279	8.21092	0.000122654	71.1652	0.00229984
Tb927.3.4560	AMPK homologue target alpha 2 subunit	AMPKα2	42.1667	0.0159537	21.3825	0.00527979	16.7305	0.00168109
Tb927.8.2450	AMP-activated protein kinase, beta regulatory subunit	AMPKβ	31	0.621067	10.3096	0.000149383	12.3295	0.00137321
Tb927.10.3700	AMP-activated protein kinase, gamma regulatory subunit	AMPKγ	31.5091	0.570813	15.8419	0.00355984	12.8557	0.00231558
Tb927.8.7820	Cold-shock DNA-binding domain containing protein, putative	CSD1	34.6667	0.104433	21.8322	0.000179139	8.65424	0.000653106
Tb927.4.4520	Cold-shock DNA-binding domain containing protein, putative	CSD2	9.5	0.00111624	15.2674	0.00233875	10.7993	0.00114443
Tb927.7.1590	Mitotic cyclin 8	CYC8	31.3333	0.430474	42.9796	0.0472347	70.0808	0.00134347
Tb927.7.7160	Kinetoplastid-specific dual specificity phosphatase	DS PHOS	16.6667	0.0334447	50.6414	0.00156925	20.8904	0.00578721
Tb927.10.15020	CMGC/DYRK protein kinase, putative	DYRK	25.7475	0.112494	39.2871	0.00334421	77.0976	0.0613395
Tb927.10.13860	GPI-anchor transamidase subunit 8	GPI8	27.3333	0.396931	21.6781	0.00176608	21.7815	0.000389308
Tb927.9.4080	Hypothetical protein 2	Hyp2	29.6053	0.910139	48.5145	0.0198011	32.0083	0.0235058
Tb927.11.3220	Metacaspase 1	MCA1	30.3333	0.8186	87.0195	0.249383	54.6065	0.00344417
Tb927.11.290	Phosphatase and tensin homolog	Ph290	19.3291	0.0195062	60.8905	0.000185275	49.1578	0.00227732
Tb927.11.4610	Protein kinase A regulatory subunit	PKA-R	22.3333	0.0173361	11.2839	0.00108504	23.0568	0.0107986
Tb927.10.6690	Protein tyrosine phosphatase 1	PTP1	27.1667	0.218472	92.9198	0.646469	37.3495	0.011823
Tb927.11.10810	Pumillio/PUF RNA binding protein 11	Puf11	20.6323	0.0783041	28.7431	0.00661238	15.9795	0.00185102
Tb927.6.2250	Rac serine-threonine kinase	RAC	29.8333	0.988452	71.0375	0.0986408	42.6796	0.0196362
Tb927.8.2780	RNA-binding protein 10	RBP10	45.5	0.00604606	9.42516	0.000376881	23.0279	0.00142037
Tb927.11.530	RNA-binding protein 3	RBP3	35.1575	0.0519772	86.0683	0.155054	36.7989	0.0240922
Tb927.7.6190	Ring finger domain containing protein, putative	RING1	22.2962	0.0220951	38.5537	0.000918798	20.577	0.0116388
Tb927.4.3420	Wee1-like protein kinase	Wee1	30.3333	0.832718	42.4091	0.00292794	69.987	0.000933831
Tb927.11.8470	Zinc finger protein family member	ZC3H45	55.6667	0.00263605	11.8533	0.00272135	13.2854	0.0039158

## Sheet: Table S4
Gene ID	FC D1/D0	P value FC D1/D0	FC D2/D0	P value FC D2/D0	FC D3/D0	P value FC D3/D0	FC D4/D0	P value FC D4/D0	FC D6/D0	P value FC D6/D0	Day 0 - linear total RPKM	Day 1 - linear total RPKM	Day 2 - linear total RPKM	Day 3 - linear total RPKM	Day 4 - linear total RPKM	Day 6 - linear total RPKM
VSG_639_ORF	0.592753	0.458	0.290308	0.0724	7.42581	0.0781	34.69	0.00255	59.3212	0.000697	1.07	0.634	0.311	7.948	37.131	65.495
VSG_635_ORF	0.826526	0.736	0.540329	0.116	6.67695	0.082	29.5113	0.00143	46.2438	0.000581	3.474	2.872	1.877	23.197	102.53	162.359
VSG_531_ORF	0.781891	0.583	0.57687	0.0172	4.78998	0.0852	22.5506	0.000974	35.5485	0.000298	6.658	5.206	3.841	31.893	150.15	244.053
VSG_397_ORF	0.610185	0.661	0.368123	0.181	3.99861	0.258	20.2402	0.00813	27.0329	0.00517	16.101	9.824	5.927	64.381	325.884	588.622
VSG_1954_ORF	0.746976	0.635	0.433055	0.0842	2.36712	0.314	11.955	0.00613	19.9199	0.000576	12.272	9.167	5.314	29.049	146.712	280.265
Tb927.9.9990	0.896326	0.327	1.04292	0.702	1.16028	0.145	1.21305	0.0424	1.20287	0.0547	59.185	53.049	61.725	68.671	71.794	73.524
Tb927.9.9980	0.892006	0.521	0.994944	1	1.17328	0.304	1.15387	0.332	1.17711	0.244	46.478	41.459	46.243	54.532	53.63	59.175
Tb927.9.9970	0.899137	0.377	0.998477	1	1.15693	0.162	1.25502	0.0377	1.10702	0.363	56.604	50.895	56.518	65.487	71.039	67.646
Tb927.9.9960	1.17637	0.0329	1.34124	0.00672	1.558	0.0013	1.70414	0.000626	1.63299	0.000991	36.835	43.332	49.405	57.389	62.772	60.093
Tb927.9.9950	0.828187	0.157	0.891454	0.197	1.01621	0.958	1.08871	0.272	1.13495	0.099	44.444	36.808	39.62	45.164	48.386	52.648
Tb927.9.9940	1.02876	0.559	1.06533	0.337	1.01644	0.854	0.974589	0.578	0.946815	0.237	97.917	100.733	104.314	99.527	95.429	88.967
Tb927.9.9930	0.358392	0.504	0.199184	0.409	0.90057	1	2.0711	0.268	1.52158	0.529	0.23	0.082	0.046	0.207	0.476	0.791
Tb927.9.9920	3.6299	0.583	4.2441	0.515	5.66838	0.436	10.0349	0.0988	3.42824	0.513	0.031	0.113	0.132	0.177	0.313	0.563
Tb927.9.9910	4.23601	0.39	1.48876	0.945	7.68207	0.128	7.88607	0.143	8.65457	0.123	0.077	0.325	0.114	0.59	0.605	0.48
Tb927.9.9900	0.720257	0.991	2.26619	0.707	0.20843	0.445	0.252497	0.514	0.72728	0.967	0.142	0.103	0.323	0.03	0.036	0.133
Tb927.9.990	2.41829	0.196	1	1	1.61227	0.445	1.9319	0.417	1.53246	0.422	0.012	0.029	0.012	0.019	0.023	0.012
Tb927.9.9890	4.60434	0.371	0.929965	1	0.380979	0.693	4.12088	0.34	3.4656	0.396	0.107	0.494	0.1	0.041	0.442	0.484
Tb927.9.9880	1.42086	0.224	0.830822	0.661	0.82371	0.88	1.4226	0.224	1.65906	0.0871	0.589	0.837	0.49	0.485	0.838	1.167
Tb927.9.9870	1.16014	0.129	1.28359	0.0312	1.33905	0.0133	1.50074	0.00162	1.41748	0.00323	57.101	66.245	73.294	76.461	85.694	85.858
Tb927.9.9860	1.15462	0.0473	1.19447	0.0248	1.23021	0.00848	1.30308	0.00218	1.31033	0.00145	161.714	186.718	193.161	198.942	210.725	215.541
Tb927.9.9840	1.18638	0.0689	1.2111	0.0691	1.00725	1	1.03725	0.456	1.07519	0.144	222.68	264.184	269.688	224.296	230.975	236.506
Tb927.9.9820	0.956842	0.768	0.976173	0.962	0.97505	0.92	0.969561	0.827	0.917634	0.383	89.873	85.994	87.732	87.631	87.138	85.457
Tb927.9.9810	1.06156	0.429	1.0292	0.781	0.852077	0.0601	0.830924	0.0644	0.827824	0.021	195.764	207.814	201.48	166.806	162.665	154.193
Tb927.9.980	1	1	2.59884	0.484	1	1	1	1	1	1	0.012	0.012	0.031	0.012	0.012	0.032
Tb927.9.9780	1.22433	0.0107	1.19869	0.0227	1.25255	0.0191	1.35952	0.00164	1.36351	0.00258	94.437	115.622	113.2	118.286	128.388	133.311
Tb927.9.9770	0.989203	1	1.06481	0.848	0.988959	1	1.3488	0.116	1.2675	0.155	27.199	26.905	28.962	26.899	36.686	39.636
Tb927.9.9750	1.17309	0.137	1.25806	0.106	1.40778	0.00903	1.62318	0.0019	1.43984	0.00187	66.846	78.416	84.097	94.104	108.503	110.049
Tb927.9.9740	0.849768	0.0423	0.870156	0.0785	0.947209	0.53	0.938242	0.268	0.891214	0.0456	47.627	40.472	41.443	45.113	44.686	43.287
Tb927.9.9730	0.885309	0.137	0.837675	0.0535	0.901293	0.151	0.909105	0.241	0.967328	0.813	77.116	68.271	64.598	69.504	70.106	75.685
Tb927.9.9720	1.10144	0.0797	1.13895	0.0963	1.266	0.0218	1.3028	0.00326	1.31839	0.00187	55.882	61.551	63.647	70.747	72.803	77.97
Tb927.9.9710	0.981307	0.831	0.928601	0.337	0.973427	0.686	1.0404	0.4	1.07755	0.12	85.904	84.299	79.771	83.622	89.375	91.261
Tb927.9.9700	0.981486	0.965	1.07113	0.607	1.20777	0.114	1.34942	0.0187	1.35414	0.0116	45.299	44.461	48.521	54.711	61.128	64.835
Tb927.9.970	1	1	1	1	1	1	1	1	4.16036	0.422	0.012	0.012	0.012	0.012	0.012	0.012
Tb927.9.9690	0.941778	0.691	1.02878	0.928	1.12323	0.423	1.08871	0.481	1.05889	0.626	41.115	38.721	42.299	46.182	44.762	44.314
Tb927.9.9680	0.928497	0.677	1.06002	0.755	1.04332	0.743	1.16209	0.0958	0.978012	0.929	32.359	30.045	34.301	33.76	37.603	35.378
Tb927.9.9670	0.957987	0.449	0.907564	0.303	0.873082	0.0664	0.857193	0.064	0.839446	0.00822	144.468	138.398	131.114	126.132	123.837	129.626
Tb927.9.9660	0.830649	0.0143	0.723928	0.00699	0.714378	0.00418	0.742675	0.0032	0.731582	0.00983	177.284	147.26	128.341	126.648	131.664	134.308
Tb927.9.9640	0.993391	1	1.12773	0.106	1.32889	0.00759	1.41113	0.00302	1.34471	0.00202	67.832	67.383	76.495	90.141	95.719	94.164
Tb927.9.9630	1.19719	0.031	1.14295	0.123	1.09204	0.13	1.09952	0.0775	1.23493	0.00618	114.499	137.076	130.867	125.037	125.893	139.443
Tb927.9.9620	1.96837	0.000899	1.94201	0.000996	1.91944	0.000916	1.90131	0.000545	1.9167	0.000394	63.808	125.598	123.916	122.476	121.319	123.289
Tb927.9.9610	0.895113	0.484	0.970115	0.91	1.09275	0.546	1.21173	0.0831	1.17492	0.0891	66.641	59.651	64.65	72.822	80.751	81.629
Tb927.9.9600	1.14622	0.156	1.25127	0.0477	1.34497	0.00517	1.44145	0.00199	1.42423	0.00152	57.974	66.451	72.541	77.973	83.566	80.227
Tb927.9.960	1.2601	0.968	0.981785	1	2.20048	0.522	1.20078	0.961	0.560115	0.422	0.021	0.027	0.021	0.047	0.026	0.12
Tb927.9.9590	1.13423	0.133	1.23398	0.0558	1.34065	0.0116	1.47869	0.00894	1.38014	0.0108	69.725	79.084	86.039	93.477	103.102	99.649
Tb927.9.9580	0.820306	0.0267	0.939	0.366	1.00633	1	1.02854	0.628	0.969646	0.684	70.977	58.223	66.647	71.426	73.003	70.004
Tb927.9.9550	1.14843	0.231	1.00726	1	1.00689	1	1.06226	0.575	1.18462	0.114	141.557	162.568	142.585	142.532	150.369	163.758
Tb927.9.9520	0.913555	0.233	0.926012	0.341	0.873924	0.18	0.825869	0.246	0.962534	0.7	83.91	76.656	77.702	73.331	69.299	81.994
Tb927.9.9500	0.935975	0.585	0.914283	0.706	0.949576	0.752	0.923109	0.675	1.00954	1	53.918	50.466	49.297	51.2	49.773	53.389
Tb927.9.950	0.361757	0.504	0.775914	0.993	0.361757	0.445	0.361757	0.417	0.952507	1	0.033	0.012	0.026	0.012	0.012	0.026
Tb927.9.9490	0.899648	0.326	0.962655	0.797	0.947899	0.83	0.874724	0.495	1.02351	0.831	89.074	80.135	85.747	84.433	77.915	93.151
Tb927.9.9480	0.999988	1	1.00173	1	0.988074	0.97	0.870577	0.4	1.03206	0.764	94.126	94.125	94.289	93.004	81.944	100.974
Tb927.9.9470	0.996723	1	0.977907	0.954	0.97169	0.764	0.85901	0.479	0.969896	0.781	111.849	111.483	109.378	108.683	96.08	113.498
Tb927.9.9460	0.961802	1	0.915331	0.944	1.04524	0.979	0.858772	0.793	0.988226	1	34.291	32.982	31.388	35.843	29.449	32.925
Tb927.9.9450	0.859552	0.0243	0.862376	0.0451	0.954383	0.445	1.01351	0.903	1.03924	0.416	141.753	121.844	122.244	135.286	143.668	144.368
Tb927.9.9440	0.910915	0.0803	0.860124	0.161	0.991934	0.966	1.03741	0.737	1.11099	0.0411	140.879	128.329	121.174	139.743	146.15	142.7
Tb927.9.9430	0.880917	0.649	1.01619	1	0.924469	0.75	1.08598	0.737	0.976931	1	47.971	42.259	48.748	44.348	52.096	47.884
Tb927.9.9420	0.880134	0.281	0.966512	0.878	1.01115	0.988	1.10667	0.417	1.08062	0.55	59.537	52.401	57.543	60.201	65.888	66.451
Tb927.9.9410	1.20052	0.0685	1.32493	0.00918	1.3706	0.0118	1.42349	0.00185	1.37883	0.00163	97.909	117.542	129.723	134.194	139.373	135.621
Tb927.9.9400	1.14485	0.197	1.27973	0.0186	1.34866	0.00883	1.43702	0.00811	1.34667	0.028	24.788	28.378	31.722	33.43	35.621	37.023
Tb927.9.940	1.57404	0.504	1	1	1	1	1	1	1.60503	0.422	0.012	0.019	0.012	0.012	0.012	0.021
Tb927.9.9390	1.14146	0.229	1.20245	0.0602	1.35402	0.0141	1.33551	0.0161	1.32246	0.00579	59.364	67.762	71.383	80.381	79.282	81.301
Tb927.9.9380	1.12373	0.196	1.25541	0.0416	1.33384	0.0106	1.39977	0.00477	1.38121	0.00708	53.879	60.546	67.641	71.867	75.419	73.404
Tb927.9.9370	1.15206	0.643	1.67379	0.111	1.90613	0.0726	1.76159	0.048	1.83021	0.0278	46.629	53.719	78.047	88.881	82.141	89.216
Tb927.9.9360	1.31857	0.392	1.83978	0.0686	2.00445	0.0856	2.04264	0.0566	2.10964	0.0681	14.277	18.825	26.266	28.617	29.162	32.1
Tb927.9.9350	1.20664	0.549	1.75222	0.0691	2.13193	0.0358	2.01418	0.044	1.89072	0.0422	29.543	35.648	51.766	62.984	59.505	57.886
Tb927.9.9320	0.970839	0.875	1.28411	0.0248	1.38315	0.00916	1.46294	0.00327	1.41876	0.00468	102.043	99.067	131.035	141.141	149.283	152.99
Tb927.9.9310	0.840987	0.0358	0.8402	0.0369	0.910555	0.169	0.888426	0.0384	0.824453	0.0111	53.327	44.847	44.805	48.557	47.377	46.324
Tb927.9.9300	1.01046	1	0.879888	0.337	1.04961	0.762	1.08913	0.118	1.05044	0.511	97.699	98.722	85.965	102.546	106.407	101.67
Tb927.9.930	0.538383	0.504	1.01369	1	0.538383	0.445	1.2398	0.95	0.538383	0.422	0.022	0.012	0.022	0.012	0.027	0.012
Tb927.9.9290	0.806501	0.0771	0.685258	0.0188	0.669545	0.00638	0.658512	0.0031	0.740934	0.00919	202.093	162.989	138.486	135.311	133.081	151.245
Tb927.9.9280	0.921272	0.216	0.976545	0.796	1.14952	0.0997	1.21267	0.019	1.24244	0.00976	69.164	63.719	67.542	79.506	83.874	86.022
Tb927.9.9270	0.957718	0.633	0.973476	0.751	1.14521	0.142	1.17191	0.0364	1.10529	0.103	51.842	49.65	50.467	59.37	60.754	60.877
Tb927.9.9260	1.04889	0.504	0.991943	1	0.973054	0.837	1.00011	1	0.986135	0.898	168.067	176.285	166.713	163.538	168.086	163.533
Tb927.9.9230	1.01102	1	1.06316	0.731	1.03721	0.749	1.15324	0.167	1.03435	0.83	36.166	36.565	38.45	37.512	41.708	39.396
Tb927.9.9220	0.793457	0.0306	0.710116	0.0293	0.833199	0.137	0.866955	0.255	0.859707	0.0543	58.205	46.183	41.332	48.496	50.461	52.072
Tb927.9.9210	0.945816	0.627	0.929226	0.529	0.785853	0.133	0.781562	0.0447	0.810764	0.0377	758.91	717.789	705.199	596.392	593.135	654.422
Tb927.9.9200	1.042	0.5	0.971735	0.842	1.02173	0.721	1.11112	0.127	1.12601	0.0589	54.959	57.267	53.405	56.153	61.066	63.121
Tb927.9.920	2.42579	0.652	1.0986	1	2.01603	0.668	1.9801	0.653	2.73366	0.526	0.027	0.067	0.03	0.055	0.054	0.063
Tb927.9.9190	1.00804	0.999	0.981584	0.934	1.10687	0.0569	1.20903	0.0136	1.18619	0.0371	37.783	38.087	37.087	41.821	45.681	46.099
Tb927.9.9180	0.901008	0.285	1.02773	0.723	1.06723	0.443	1.22827	0.0569	1.1045	0.142	43.829	39.49	45.044	46.775	53.833	49.899
Tb927.9.9170	1.52161	0.03	1.70241	0.00527	1.81419	0.00239	1.85341	0.00182	1.88525	0.000996	32.582	49.577	55.468	59.11	60.388	61.209
Tb927.9.9160	0.75061	0.0278	0.65776	0.0119	0.751707	0.0833	0.764776	0.118	0.856724	0.0791	35.808	26.878	23.553	26.917	27.385	31.267
Tb927.9.9150	0.947297	0.489	0.976716	0.768	1.06809	0.286	1.11804	0.105	1.12631	0.0806	52.197	49.446	50.982	55.752	58.359	60.186
Tb927.9.9140	0.979278	0.851	0.982801	0.944	1.10279	0.181	1.16398	0.0988	1.19237	0.0195	30.497	29.865	29.972	33.632	35.498	36.649
Tb927.9.9120	0.902744	0.116	0.863959	0.0728	0.957439	0.626	0.981751	0.868	0.961303	0.416	71.224	64.297	61.535	68.193	69.924	70.603
Tb927.9.9110	0.827922	0.103	0.846321	0.0696	0.891524	0.356	0.901521	0.354	0.906591	0.265	57.28	47.423	48.477	51.066	51.639	53.672
Tb927.9.9100	1.02446	0.916	0.995735	1	1.01434	0.974	1.02507	0.887	1.07676	0.443	187.799	192.393	186.998	190.493	192.507	206.17
Tb927.9.910	2.18817	0.504	2.21163	0.484	5.00682	0.145	5.92162	0.132	2.50059	0.422	0.012	0.026	0.026	0.06	0.071	0.027
Tb927.9.9090	0.928234	0.648	1.09491	0.558	1.18721	0.183	1.29777	0.0969	1.24434	0.0623	53.384	49.553	58.451	63.378	69.28	72.334
Tb927.9.9080	0.915648	0.472	0.855441	0.257	0.889718	0.392	0.871427	0.23	0.97175	0.864	68.307	62.545	58.433	60.774	59.525	69.032
Tb927.9.9070	0.901304	0.443	0.898869	0.441	0.847398	0.234	0.885192	0.436	0.87608	0.289	30.77	27.733	27.658	26.074	27.237	28.287
Tb927.9.9060	0.876825	0.144	0.747773	0.0574	0.728593	0.0315	0.66437	0.00767	0.736663	0.00686	157.357	137.975	117.667	114.649	104.543	118.421
Tb927.9.9030	0.999049	1	1.09464	0.157	1.22366	0.0087	1.33781	0.00554	1.34649	0.00149	59.232	59.176	64.838	72.48	79.241	81.483
Tb927.9.9020	0.806291	0.0445	0.658386	0.0333	0.708197	0.0174	0.735473	0.0299	0.832619	0.0421	50.959	41.088	33.551	36.089	37.479	45.768
Tb927.9.9010	0.836399	0.0408	0.748343	0.0361	0.827275	0.0681	0.870317	0.0897	0.881852	0.0824	48.272	40.375	36.124	39.935	42.012	45.8
Tb927.9.9000	0.911947	0.218	0.846045	0.12	0.883929	0.179	0.865973	0.0406	0.936935	0.287	74.355	67.808	62.908	65.725	64.39	70.022
Tb927.9.900	1.21534	0.945	0.751608	0.878	0.667749	0.68	1.57477	0.688	1.60095	0.682	0.029	0.036	0.022	0.02	0.046	0.019
Tb927.9.8990	0.978269	0.845	0.928577	0.42	0.957652	0.607	0.9122	0.182	0.863605	0.0457	96.413	94.318	89.527	92.33	87.948	84.936
Tb927.9.8950	0.903536	0.603	0.822193	0.339	0.780345	0.14	0.766934	0.0513	0.90505	0.394	144.4	130.471	118.725	112.682	110.745	133.998
Tb927.9.8940	7.09646	0.193	2.75152	0.484	2.73586	0.445	9.08749	0.13	3.36332	0.422	0.012	0.085	0.033	0.033	0.108	0.099
Tb927.9.8930	0.325079	0.531	0.313753	0.508	0.371845	0.562	0.821919	0.71	0.66461	0.134	0.388	0.126	0.122	0.144	0.319	0.135
Tb927.9.8920	1.62648	0.554	1.08868	1	1.42181	0.622	1.88172	0.384	2.91067	0.12	0.352	0.573	0.383	0.5	0.662	0.384
Tb927.9.8910	0.469158	0.161	0.60895	0.151	0.571128	0.149	0.686754	0.275	0.296608	0.0907	1.826	0.857	1.112	1.043	1.254	1.064
Tb927.9.890	0.400539	0.193	1.17671	0.975	0.811943	0.927	0.612895	0.538	0.400539	0.129	0.03	0.012	0.035	0.024	0.018	0.012
Tb927.9.8880	1.04984	0.39	1.03133	0.896	1.0084	1	1.00084	1	1.02116	0.731	209.502	219.943	216.065	211.261	209.678	216.9
Tb927.9.8850	1.04235	0.644	1.05711	0.644	1.01963	0.856	1.00956	0.927	1.03149	0.608	177.003	184.5	187.112	180.477	178.696	184.808
Tb927.9.8820	1.01358	0.912	0.948425	0.475	0.992195	1	1.01248	0.864	1.00731	0.962	85.491	86.652	81.082	84.824	86.559	86.485
Tb927.9.8810	1.06068	0.682	1.23357	0.106	1.27417	0.0577	1.37538	0.0204	1.31186	0.0245	115.908	122.941	142.981	147.687	159.418	153.04
Tb927.9.880	1	1	1	1	1	1	1	1	1	1	0.012	0.012	0.012	0.012	0.012	0.012
Tb927.9.8780	0.935033	0.279	0.897774	0.429	0.887885	0.155	0.969105	0.868	0.956648	0.656	41.147	38.473	36.94	36.533	39.875	42.27
Tb927.9.8760	0.88423	0.0962	0.872007	0.124	0.864359	0.0814	0.82952	0.0487	0.851723	0.0313	39.055	34.534	34.056	33.758	32.397	34.394
Tb927.9.8740	0.943382	0.354	0.893505	0.0763	0.850084	0.0353	0.836551	0.0375	0.85014	0.0195	360.16	339.768	321.804	306.166	301.292	292.77
Tb927.9.8720	1.05978	0.466	0.996635	1	1.00467	1	0.935134	0.314	0.989734	0.959	165.23	175.108	164.674	166.001	154.512	146.682
Tb927.9.8710	1.00663	1	1.0282	0.851	1.03381	0.8	1.07651	0.277	1.05155	0.438	62.17	62.582	63.923	64.272	66.926	68.705
Tb927.9.8700	1.06979	0.464	1.2114	0.294	1.27206	0.0797	1.40247	0.00187	1.26143	0.00192	46.06	49.274	55.797	58.591	64.598	60.743
Tb927.9.870	1	1	1	1	1	1	1	1	1	1	0.012	0.012	0.012	0.012	0.012	0.044
Tb927.9.8680	1.20727	0.108	1.17386	0.154	1.14899	0.293	1.15208	0.124	1.06619	0.448	80.328	96.978	94.294	92.296	92.545	85.33
Tb927.9.8670	0.97574	0.615	1.04492	0.419	1.09653	0.0998	1.17005	0.011	1.12338	0.0218	69	67.326	72.1	75.66	80.734	77.717
Tb927.9.8660	1.00649	1	1.08342	0.602	1.18428	0.23	1.26103	0.0638	1.16654	0.207	66.515	66.947	72.064	78.773	83.878	76.01
Tb927.9.8650	0.889451	0.355	0.85129	0.147	1.0829	0.761	1.08374	0.431	0.991253	1	62.297	55.41	53.033	67.462	67.514	64.465
Tb927.9.8620	0.944925	0.303	0.862576	0.0529	0.894892	0.318	0.849846	0.0715	0.90346	0.0815	45.433	42.93	39.189	40.657	38.611	39.114
Tb927.9.8610	0.949165	0.456	0.988374	0.946	1.09843	0.139	1.15818	0.00843	1.13041	0.018	56.68	53.799	56.021	62.26	65.646	63.395
Tb927.9.860	1.35608	0.929	1.32705	0.945	1.09811	1	0.901654	1	1.62025	0.772	0.077	0.104	0.102	0.084	0.069	0.175
Tb927.9.8580	0.853599	0.0762	1.06654	0.351	0.967291	0.885	1.02985	0.735	1.03771	0.495	142.462	121.605	151.941	137.802	146.714	149.663
Tb927.9.8570	1.16973	0.0468	1.31537	0.0229	1.57035	0.00195	1.72227	0.000688	1.76901	0.000798	35.566	41.602	46.782	55.851	61.254	60.476
Tb927.9.8560	1.02456	1	1.18289	0.504	1.40059	0.236	1.60459	0.0593	1.55124	0.0638	19.795	20.281	23.415	27.725	31.763	32.226
Tb927.9.8550	0.92678	0.16	1.04311	0.544	1.17389	0.107	1.24667	0.0428	1.27105	0.00377	95.853	88.835	99.986	112.521	119.497	127.72
Tb927.9.8540	0.852082	0.0274	1.01824	0.778	1.16906	0.107	1.19341	0.022	1.21938	0.0113	60.718	51.736	61.825	70.983	72.461	73.784
Tb927.9.8530	0.808029	0.0549	1.00906	1	1.06437	0.719	1.11565	0.338	1.22999	0.0699	47.75	38.584	48.183	50.824	53.273	59.82
Tb927.9.8520	0.899729	0.27	0.879375	0.144	0.860364	0.169	0.858843	0.0579	0.838174	0.0329	91.312	82.156	80.297	78.561	78.422	78.576
Tb927.9.8510	0.936933	0.389	1.06561	0.256	1.16247	0.0346	1.21859	0.00587	1.17701	0.00565	91.184	85.433	97.166	105.999	111.116	106.526
Tb927.9.8500	1.03661	0.559	1.15731	0.28	1.22028	0.0473	1.37356	0.00341	1.32143	0.0101	66.636	69.075	77.118	81.314	91.528	91.53
Tb927.9.850	1	1	1	1	1	1	1	1	1	1	0.012	0.012	0.012	0.012	0.012	0.012
Tb927.9.8490	0.994682	1	1.12078	0.537	1.17374	0.2	1.21428	0.115	1.1679	0.169	55.793	55.496	62.532	65.486	67.748	64.155
Tb927.9.8480	1.0882	0.323	1.15103	0.107	1.28702	0.0177	1.37463	0.002	1.31276	0.0087	36.816	40.063	42.377	47.383	50.609	47.889
Tb927.9.8450	1.31318	0.0352	1.336	0.0233	1.32025	0.00797	1.34658	0.0202	1.32991	0.022	148.363	194.827	198.213	195.875	199.782	186.295
Tb927.9.8420	0.941999	0.363	0.898507	0.193	0.755721	0.0047	0.760396	0.00595	0.773489	0.00257	1313.87	1237.66	1180.52	992.916	999.058	1031.07
Tb927.9.8410	1.04798	0.755	0.828273	0.192	0.717913	0.0125	0.681043	0.00538	0.686537	0.0154	128.087	134.233	106.091	91.955	87.233	86.907
Tb927.9.8400	1.20355	0.158	1.39828	0.0604	1.516	0.00729	1.65809	0.00134	1.50224	0.00588	54.453	65.537	76.141	82.551	90.288	90.988
Tb927.9.840	1	1	1	1	1	1	1	1	1	1	0.012	0.012	0.012	0.012	0.012	0.012
Tb927.9.8390	1.22004	0.49	1.32722	0.106	1.48016	0.0381	1.70481	0.00894	1.33801	0.0711	55.485	67.694	73.641	82.127	94.591	79.531
Tb927.9.8380	1.02166	0.896	0.921868	0.265	0.872368	0.0509	0.897416	0.0569	0.924813	0.286	117.864	120.417	108.655	102.821	105.773	114.865
Tb927.9.8370	1.02525	0.996	1.30615	0.121	1.45265	0.0268	1.52213	0.011	1.48536	0.025	57.903	59.365	75.629	84.112	88.135	86.714
Tb927.9.8360	0.8762	0.721	0.96195	0.998	1.31931	0.385	1.34967	0.27	1.32405	0.287	38.861	34.05	37.382	51.269	52.449	53.606
Tb927.9.8350	0.967763	0.797	1.02	0.847	1.21249	0.038	1.22495	0.0182	1.21483	0.0107	55.64	53.846	56.753	67.463	68.156	67.92
Tb927.9.8340	0.961466	0.553	0.987638	1	1.23862	0.00976	1.33953	0.011	1.22562	0.0131	69.877	67.184	69.013	86.551	93.602	89.868
Tb927.9.8330	0.823078	0.348	0.936373	0.894	1.12469	0.445	1.24213	0.0801	1.23207	0.105	16.299	13.416	15.262	18.332	20.246	20.774
Tb927.9.8320	0.824832	0.0545	0.947593	0.609	1.18039	0.14	1.32385	0.0307	1.0919	0.469	17.639	14.549	16.714	20.82	23.351	23.472
Tb927.9.8300	0.99082	1	1.05344	1	1.25277	0.472	1.45843	0.128	1.39342	0.156	9.207	9.122	9.698	11.534	13.427	14.368
Tb927.9.830	1	1	1.55715	0.484	1	1	1	1	1.5172	0.422	0.012	0.012	0.019	0.012	0.012	0.02
Tb927.9.8290	0.873002	0.577	0.825253	0.337	0.833015	0.399	0.897363	0.531	0.80472	0.305	49.078	42.845	40.502	40.883	44.041	42.638
Tb927.9.8260	0.863996	0.0946	0.729857	0.0161	0.744841	0.0107	0.790349	0.0139	0.771134	0.00826	118.053	101.998	86.162	87.931	93.303	95.173
Tb927.9.8250	0.970762	0.728	1.03094	0.883	1.09396	0.192	1.13098	0.0318	1.07285	0.374	47.803	46.405	49.282	52.295	54.064	53.625
Tb927.9.8240	1.53477	0.00307	1.61454	0.00255	1.39373	0.0332	1.2897	0.0113	1.20253	0.0258	23.506	36.077	37.952	32.761	30.316	30.131
Tb927.9.8210	0.95097	0.575	0.964203	0.675	0.991621	1	1.07412	0.332	0.985855	0.88	55.882	53.142	53.882	55.414	60.024	60.814
Tb927.9.8200	0.778656	0.181	0.578591	0.0172	0.649738	0.0213	0.652939	0.0162	0.712204	0.0389	83.989	65.399	48.595	54.571	54.84	60.139
Tb927.9.820	1.44781	0.504	1	1	1	1	1	1	2.15844	0.422	0.012	0.017	0.012	0.012	0.012	0.012
Tb927.9.8190	0.847763	0.0753	0.887662	0.112	0.925467	0.337	0.906771	0.357	0.909879	0.168	97.024	82.254	86.125	89.793	87.979	90.461
Tb927.9.8180	1.21027	0.0256	1.57726	0.00224	1.74904	0.00121	1.83646	0.000679	1.83842	0.000394	69.014	83.525	108.852	120.708	126.741	122.36
Tb927.9.8170	1.11452	0.104	1.38459	0.0135	1.69483	0.00488	1.58594	0.00352	1.68058	0.0031	52.48	58.49	72.663	88.944	83.23	87.884
Tb927.9.8160	0.937287	0.542	1.18337	0.304	1.23667	0.112	1.24987	0.0534	1.34991	0.0326	102.773	96.327	121.618	127.096	128.453	129.673
Tb927.9.8130	0.991945	0.962	0.939499	0.294	0.830786	0.0556	0.844533	0.015	0.840915	0.0114	855.128	848.24	803.392	710.428	722.183	744.956
Tb927.9.8100	0.967848	0.504	0.937396	0.309	0.812826	0.027	0.846342	0.0159	0.819063	0.00592	863.81	836.036	809.732	702.127	731.079	742.758
Tb927.9.810	1	1	1.60695	0.484	1.60465	0.445	1	1	1	1	0.012	0.012	0.019	0.019	0.012	0.021
Tb927.9.8070	0.939083	0.219	0.901937	0.147	0.751756	0.00372	0.764449	0.0038	0.766879	0.00134	1302.62	1223.27	1174.88	979.251	995.785	1021.12
Tb927.9.8060	1.04078	0.471	1.16073	0.0414	1.32257	0.0117	1.4387	0.00112	1.44827	0.00191	42.337	44.064	49.142	55.994	60.91	62.16
Tb927.9.8050	1.08	0.133	1.08236	0.136	1.20293	0.0198	1.27339	0.00282	1.19491	0.0725	30.77	33.232	33.304	37.014	39.182	38.44
Tb927.9.8040	0.975142	0.718	0.894382	0.159	1.00707	0.999	0.990173	0.927	0.979409	0.823	37.974	37.03	33.964	38.243	37.601	37.981
Tb927.9.8030	1.25935	0.0183	1.46421	0.0166	1.5638	0.00411	1.74148	0.00176	1.73999	0.000829	14.615	18.405	21.399	22.855	25.451	25.861
Tb927.9.8010	1.22547	0.313	1.95899	0.0287	1.94041	0.0114	1.84659	0.0206	1.78789	0.00543	5.535	6.782	10.842	10.739	10.22	11.58
Tb927.9.8000	0.793097	0.07	0.892744	0.22	0.961254	0.762	1.02742	0.794	1.0802	0.336	300.931	238.667	268.654	289.271	309.184	327.784
Tb927.9.800	2.11328	0.504	1.75537	0.484	3.1541	0.145	2.17983	0.417	3.39452	0.134	0.012	0.025	0.021	0.038	0.026	0.023
Tb927.9.7980	0.91126	0.443	0.891175	0.381	0.908513	0.483	0.969187	0.786	1.11399	0.235	174.404	158.927	155.425	158.449	169.03	190.505
Tb927.9.7960	2.25617	0.039	1.68474	0.159	1.72688	0.238	1.05547	0.832	1.60068	0.0202	1.173	2.646	1.976	2.025	1.238	2.171
Tb927.9.7950	4.73292	0.082	4.52911	0.0686	5.09077	0.0472	3.03543	0.167	3.70905	0.0923	0.373	1.766	1.69	1.9	1.133	1.633
Tb927.9.7940	6.87976	0.193	2.9691	0.484	8.66147	0.146	6.48419	0.000254	5.55852	0.134	0.012	0.082	0.035	0.103	0.077	0.093
Tb927.9.7930	2.34231	0.165	0.767774	0.975	2.12391	0.113	0.904638	0.926	1.84326	0.301	0.141	0.331	0.109	0.3	0.128	0.098
Tb927.9.7920	0.877983	0.342	0.892883	0.329	0.9119	0.544	0.924343	0.314	1.08239	0.312	71.345	62.64	63.703	65.059	65.947	80.196
Tb927.9.7910	2.33192	0.586	2.7473	0.505	2.69944	0.488	1.20078	0.975	1.0255	1	0.023	0.053	0.063	0.062	0.027	0.134
Tb927.9.7900	2.31409	0.192	1.57015	0.368	0.422541	0.632	1.30471	0.621	4.22001	0.0249	0.098	0.227	0.154	0.041	0.128	0.29
Tb927.9.790	1.32406	0.0226	1.40369	0.021	1.46989	0.0369	1.29402	0.0482	1.73396	0.0109	41.062	54.369	57.639	60.357	53.135	70.466
Tb927.9.7890	0.762056	0.0108	0.803549	0.0429	0.780984	0.0815	0.854116	0.033	0.973646	0.725	95.812	73.014	76.989	74.827	81.834	95.661
Tb927.9.7880	2.0685	0.664	1.74404	0.733	1.82939	0.663	2.22392	0.55	0.901455	1	0.024	0.05	0.042	0.044	0.054	0.119
Tb927.9.7870	5.11029	0.211	1.48876	0.892	5.70548	0.0884	2.67472	0.236	1.20257	0.971	0.042	0.216	0.063	0.242	0.113	0.058
Tb927.9.7860	1.85058	0.504	1	1	1.91733	0.445	1.82348	0.417	2.47206	0.422	0.012	0.022	0.012	0.023	0.022	0.03
Tb927.9.7850	2.34377	0.742	1.56846	0.886	7.60613	0.151	2.83013	0.417	5.44907	0.225	0.032	0.075	0.05	0.245	0.091	0.101
Tb927.9.7840	2.9358	0.488	1.7042	0.904	1.27236	0.99	4.33798	0.251	1.20257	1	0.085	0.25	0.145	0.108	0.369	0.168
Tb927.9.7830	0.755505	0.0458	0.741923	0.0144	0.688053	0.0249	0.699704	0.00383	0.688803	0.00337	426.073	321.901	316.113	293.161	298.125	300.902
Tb927.9.7820	0.970567	0.921	1.07591	0.679	1.25159	0.0626	1.36738	0.0268	1.22632	0.0557	42.128	40.888	45.325	52.726	57.604	56.182
Tb927.9.7810	0.892071	0.201	1.00839	1	1.03207	0.828	1.22878	0.0219	1.17752	0.0735	70.074	62.511	70.662	72.322	86.105	87.432
Tb927.9.7800	0.859421	0.084	0.72532	0.0183	0.75804	0.0341	0.811023	0.0593	0.778234	0.00986	90.921	78.139	65.947	68.922	73.739	72.887
Tb927.9.780	1.7348	0.0126	1.53263	0.0399	1.5723	0.0035	1.37227	0.0816	1.62338	0.00142	20.28	35.182	31.082	31.886	27.829	32.279
Tb927.9.7770	0.941008	0.434	1.01593	1	0.899409	0.473	0.836937	0.0331	0.877567	0.0638	302.557	284.709	307.376	272.123	253.221	257.171
Tb927.9.7760	0.895715	0.38	0.99507	1	1.15567	0.258	1.22755	0.0565	1.2124	0.0373	28.768	25.768	28.627	33.247	35.315	35.584
Tb927.9.7750	1.16126	0.239	1.08339	0.479	1.31638	0.154	1.37591	0.021	1.23989	0.0826	13.872	16.109	15.029	18.261	19.086	16.307
Tb927.9.7740	1.16486	0.0964	1.23835	0.0982	1.32894	0.00799	1.32013	0.00211	1.33889	0.00103	56.638	65.976	70.138	75.269	74.77	71.499
Tb927.9.7730	0.556248	0.406	0.989135	1	1.26243	0.582	0.961322	0.935	0.427783	0.00647	1.428	0.795	1.413	1.803	1.373	1.097
Tb927.9.7720	0.964124	0.55	0.979511	0.894	1.01599	0.966	1.00933	0.957	0.953858	0.357	57.404	55.345	56.228	58.322	57.94	55.724
Tb927.9.7710	0.971359	0.912	1.10312	0.53	1.22541	0.238	1.35555	0.0312	1.3231	0.0683	48.26	46.878	53.236	59.138	65.419	69.989
Tb927.9.7700	0.903854	0.357	0.892902	0.484	0.969798	0.917	0.951014	0.376	0.942194	0.188	46.226	41.781	41.275	44.83	43.961	43.015
Tb927.9.770	0.215174	0.555	1.53446	0.49	0.895686	0.994	1.13977	0.454	0.889824	0.721	1.65	0.355	2.532	1.478	1.881	2.356
Tb927.9.7690	1.07486	0.471	1.22868	0.18	1.4773	0.0159	1.50324	0.00348	1.38475	0.00859	35.233	37.871	43.291	52.05	52.964	47.257
Tb927.9.7680	1.11543	0.206	1.17763	0.121	1.4469	0.0193	1.5497	0.00131	1.29525	0.0201	54.431	60.714	64.099	78.756	84.351	72.174
Tb927.9.7670	0.82946	0.329	0.629404	0.0299	0.693837	0.0631	0.682926	0.0329	0.731046	0.0657	126.864	105.228	79.848	88.023	86.639	91.694
Tb927.9.7650	1.13051	0.504	1.30562	0.146	1.40443	0.0255	1.43548	0.0115	1.3187	0.00861	76.238	86.188	99.538	107.071	109.439	105.692
Tb927.9.7620	0.98075	0.827	0.902761	0.14	0.780053	0.0388	0.777084	0.00547	0.75222	0.00398	1276.6	1252.03	1152.47	995.817	992.027	986.933
Tb927.9.760	5.38595	0.000647	8.35555	0.00125	7.09247	0.000873	5.79668	0.000367	7.06254	0.000747	1.32	7.108	11.028	9.361	7.65	7.734
Tb927.9.7590	0.98997	0.95	0.91209	0.128	0.762803	0.0237	0.769854	0.00392	0.749069	0.00226	1138.65	1127.23	1038.55	868.565	876.594	876.262
Tb927.9.7580	0.945183	0.344	0.986371	0.978	1.068	0.426	1.11144	0.114	1.09863	0.0814	73.747	69.705	72.742	78.762	81.965	82.216
Tb927.9.7550	1.42389	0.012	1.40807	0.0297	1.38992	0.032	1.3345	0.00551	1.23658	0.00424	79.498	113.197	111.939	110.496	106.09	95.36
Tb927.9.7540	1.12604	0.172	1.48914	0.00627	1.75588	0.00165	1.77195	0.00153	1.77817	0.000794	37.924	42.704	56.475	66.59	67.2	62.454
Tb927.9.7530	1.20702	0.0964	1.44875	0.0478	1.7397	0.006	1.79345	0.0107	1.74178	0.00772	40.138	48.447	58.15	69.828	71.985	64.766
Tb927.9.7520	1.18334	0.158	1.00561	1	1.06327	0.577	1.0341	0.797	1.22493	0.033	68.104	80.59	68.486	72.413	70.426	81.17
Tb927.9.7510	1.15288	0.56	0.938435	0.955	1.06451	0.843	1.00098	1	1.15039	0.555	55.412	63.884	52.001	58.987	55.467	65.992
Tb927.9.7500	1.11586	0.373	0.961881	0.85	0.976163	0.895	0.982421	0.955	1.1391	0.211	78.784	87.912	75.781	76.906	77.399	86.262
Tb927.9.750	1.69175	0.195	1.87228	0.121	1.75012	0.115	1.14156	0.791	1.24228	0.516	3.096	5.237	5.796	5.418	3.534	5.472
Tb927.9.7490	1.19559	0.162	0.953017	0.923	1.08294	0.402	1.0236	0.946	1.25094	0.0447	46.423	55.503	44.242	50.273	47.518	58.318
Tb927.9.7480	1.29107	0.0734	1.81824	0.00555	2.12625	0.0013	2.32188	0.000568	2.12637	0.00056	51.726	66.782	94.05	109.983	120.102	108.378
Tb927.9.7470	0.753736	0.0142	0.693157	0.00555	0.547452	0.00879	0.498194	0.00049	0.492442	0.00077	618.787	466.402	428.916	338.756	308.276	300.821
Tb927.9.7460	0.742181	0.184	0.66479	0.141	0.599474	0.0395	0.512492	0.00914	0.492744	0.0166	395.873	293.809	263.172	237.315	202.882	198.372
Tb927.9.7450	0.749437	0.125	0.681105	0.114	0.575857	0.0297	0.526472	0.00622	0.49441	0.00896	414.826	310.886	282.54	238.88	218.394	197.722
Tb927.9.7440	1.82635	0.0204	3.38228	0.00528	3.81136	0.00105	4.24372	0.000367	4.92147	0.000391	3.419	6.243	11.562	13.029	14.507	17.301
Tb927.9.7430	6.87568	0.00679	10.3097	0.00166	10.5224	0.00144	9.80246	0.000807	13.2796	0.000861	0.435	2.988	4.481	4.573	4.26	6.294
Tb927.9.7420	1	1	1	1	1	1	1	1	1	1	0.012	0.012	0.012	0.012	0.012	0.012
Tb927.9.7410	3.55643	0.401	3.79477	0.337	5.03339	0.228	4.83273	0.206	8.75619	0.0985	0.077	0.274	0.292	0.388	0.372	0.521
Tb927.9.7400	3.67338	0.0274	2.49247	0.0183	3.7262	0.0164	4.64073	0.00686	6.12828	0.00252	0.083	0.304	0.206	0.309	0.384	0.642
Tb927.9.740	1.58895	0.0708	1.31937	0.375	1.22622	0.322	1.01738	1	1.1316	0.516	36.897	58.627	48.68	45.243	37.538	44.474
Tb927.9.7390	7.09608	0.104	7.94912	0.0312	2.6737	0.445	13.6111	0.0104	20.9097	0.0101	0.02	0.142	0.16	0.054	0.273	0.568
Tb927.9.7380	9.36762	0.0187	14.667	0.00797	15.026	0.00585	16.2962	0.0034	22.3469	0.00232	0.291	2.725	4.267	4.372	4.741	6.922
Tb927.9.7370	3.48772	0.152	4.38943	0.073	5.86744	0.0438	5.89784	0.0305	8.15876	0.0172	0.495	1.726	2.172	2.903	2.918	4.191
Tb927.9.7360	1	1	1	1	1	1	2.429	0.417	1	1	0.012	0.012	0.012	0.012	0.029	0.012
Tb927.9.7350	1	1	1	1	1	1	1	1	1	1	0.012	0.012	0.012	0.012	0.012	0.012
Tb927.9.7340	0.882863	1	0.485515	0.622	0.497693	0.603	0.252422	0.127	0.509308	0.605	0.047	0.042	0.023	0.024	0.012	0.012
Tb927.9.7330	20.8615	0.00224	24.731	0.000658	26.5516	0.00208	29.2679	0.000826	30.1251	0.00289	0.012	0.249	0.295	0.317	0.349	0.342
Tb927.9.7320	2.25548	0.286	1.57015	0.516	2.17009	0.258	3.78654	0.0638	4.09937	0.13	0.095	0.214	0.149	0.206	0.359	0.57
Tb927.9.7310	1.114	1	1.14444	1	7.26477	0.0461	7.97853	0.0309	9.79528	0.0188	0.038	0.042	0.044	0.276	0.303	0.593
Tb927.9.7300	5.74288	0.193	2.46466	0.484	7.83423	0.151	1	1	1	1	0.012	0.068	0.029	0.093	0.012	0.268
Tb927.9.730	1.12457	0.7	1.04585	1	1.09873	0.761	0.946092	0.901	1.00482	1	21.066	23.69	22.032	23.145	19.93	21.73
Tb927.9.7290	9.98194	0.0668	5.71253	0.121	14.0412	0.0292	10.6362	0.0437	21.6719	0.0183	0.024	0.24	0.137	0.338	0.256	0.5
Tb927.9.7280	0.904433	0.472	0.925815	0.399	0.947655	0.468	0.942608	0.695	1.07324	0.487	29.893	27.036	27.676	28.328	28.178	31.645
Tb927.9.7270	0.785422	0.197	0.774136	0.193	0.996964	1	0.895013	0.612	1.05959	0.761	32.36	25.417	25.051	32.262	28.963	34.111
Tb927.9.7260	1.07107	0.509	0.946771	0.765	1.02203	0.891	0.951742	0.626	1.05311	0.561	63.365	67.869	59.992	64.761	60.307	64.976
Tb927.9.7250	1.04632	0.911	0.786367	0.27	0.840502	0.317	0.81554	0.217	0.940972	0.786	52.43	54.858	41.229	44.067	42.759	49.566
Tb927.9.7230	1.32419	0.0494	1.51171	0.0134	1.58084	0.0177	1.72302	0.00383	1.77574	0.00242	36.623	48.496	55.364	57.896	63.103	65.121
Tb927.9.7220	1.11173	0.748	1.22187	0.39	1.20822	0.407	0.938263	0.881	0.664839	0.524	3.691	4.104	4.51	4.46	3.463	3.24
Tb927.9.7210	0.979226	0.696	0.941987	0.336	0.96697	0.662	0.990417	0.89	1.02409	0.641	41.369	40.51	38.969	40.002	40.972	43.125
Tb927.9.7200	0.884786	0.146	0.934794	0.25	1.0386	0.563	1.11084	0.12	1.10823	0.0916	54.243	47.993	50.706	56.337	60.255	61.504
Tb927.9.720	1.06995	0.929	1.04538	1	1.00019	1	0.888116	0.792	1.01169	1	31.635	33.848	33.071	31.641	28.096	30.977
Tb927.9.7190	1.02507	0.901	0.97205	0.846	0.94136	0.591	0.961961	0.659	0.947823	0.457	90.71	92.984	88.175	85.391	87.26	88.108
Tb927.9.7180	0.89621	0.071	0.868528	0.0541	0.914066	0.125	0.856984	0.0253	0.872239	0.0268	54.74	49.058	47.543	50.036	46.911	46.347
Tb927.9.7170	0.893434	0.0382	0.872301	0.0667	0.888952	0.0952	0.889032	0.0214	0.884211	0.203	81.04	72.404	70.691	72.04	72.047	70.968
Tb927.9.7160	0.957145	0.525	0.900646	0.0822	0.981144	0.903	1.04114	0.556	1.12896	0.0294	62.691	60.004	56.462	61.508	65.27	69.981
Tb927.9.7150	0.887598	0.0372	0.856728	0.0328	0.957938	0.583	0.928318	0.109	0.924767	0.0531	41.47	36.809	35.528	39.726	38.497	37.654
Tb927.9.7140	0.765031	0.143	0.853673	0.322	0.971769	0.982	1.07171	0.568	0.998948	1	17.417	13.324	14.868	16.925	18.666	20.602
Tb927.9.7110	0.853935	0.0713	1.01166	1	1.07349	0.333	1.09339	0.167	1.17406	0.0708	116.649	99.611	118.009	125.222	127.543	131.575
Tb927.9.7100	1.06177	0.687	1.65113	0.00886	2.29508	0.0158	2.42175	0.000539	2.36774	0.000507	16.021	17.01	26.453	36.769	38.799	42.456
Tb927.9.710	1.3525	0.133	1.33879	0.169	1.34352	0.123	1.31086	0.143	1.43607	0.0444	20.463	27.677	27.396	27.493	26.825	29.278
Tb927.9.7090	1.00026	1	0.963005	0.91	1.00757	1	1.02489	0.814	1.00557	1	27.539	27.546	26.52	27.748	28.225	27.758
Tb927.9.7080	0.931789	0.24	0.89779	0.317	0.940042	0.476	0.961608	0.484	1.00118	1	99.002	92.249	88.883	93.066	95.201	97.299
Tb927.9.7070	0.996834	1	1.05385	0.864	1.20147	0.204	1.14822	0.269	1.1146	0.288	41.752	41.62	44	50.164	47.94	48.362
Tb927.9.7060	1.19551	0.121	1.32707	0.123	1.49588	0.0161	1.55105	0.00257	1.40968	0.0039	52.774	63.092	70.035	78.943	81.855	77.195
Tb927.9.7050	1.16123	0.231	1.65842	0.00972	1.8106	0.00817	1.70298	0.00875	1.5287	0.0464	29.487	34.241	48.902	53.389	50.216	49.879
Tb927.9.7040	1.26522	0.0129	1.65198	0.00178	1.8136	0.00135	1.78348	0.00072	1.64973	0.00288	36.449	46.116	60.213	66.104	65.006	61.985
Tb927.9.7030	0.920392	0.228	0.873437	0.106	0.908227	0.369	0.840908	0.0314	0.845678	0.0467	50.961	46.904	44.511	46.284	42.853	43.292
Tb927.9.7020	0.925291	0.674	0.997188	1	1.06238	0.798	1.09087	0.481	1.00603	1	34.966	32.353	34.867	37.147	38.143	42.238
Tb927.9.7000	1.06497	0.691	1.12376	0.484	1.20066	0.147	1.31135	0.0187	1.23543	0.0283	60.793	64.743	68.316	72.991	79.72	81.563
Tb927.9.700	1.50407	0.0323	1.45107	0.0396	1.43918	0.0103	1.31385	0.0241	1.60129	0.018	15.819	23.793	22.955	22.766	20.784	26.866
Tb927.9.6990	0.905728	0.637	0.933809	0.782	1.09473	0.639	1.4919	0.0159	1.19106	0.133	11.188	10.133	10.447	12.248	16.691	14.342
Tb927.9.6980	0.834393	0.374	0.898294	0.446	1.20421	0.221	1.38422	0.0777	1.29578	0.0552	15.607	13.022	14.019	18.794	21.603	21.793
Tb927.9.6960	1.0246	0.879	1.04474	0.764	1.20896	0.0889	1.35816	0.0504	1.41693	0.0106	11.602	11.887	12.121	14.026	15.757	16.293
Tb927.9.6940	1.26195	0.00626	1.31868	0.0187	1.45277	0.00368	1.48933	0.000862	1.50061	0.000442	107.079	135.128	141.203	155.561	159.476	158.525
Tb927.9.6920	1.34183	0.0531	1.42687	0.0313	1.42895	0.0214	1.48197	0.00339	1.40309	0.0045	195.474	262.294	278.916	279.324	289.688	262.722
Tb927.9.6910	0.942524	0.603	1.02824	0.935	1.02031	0.883	1.11189	0.335	1.08165	0.137	55.914	52.7	57.493	57.049	62.17	67.576
Tb927.9.6900	0.985375	1	1.01272	1	1.06355	0.478	0.999507	1	1.05386	0.45	83.319	82.1	84.379	88.614	83.278	95.582
Tb927.9.690	1.5535	0.0215	1.82735	0.0164	1.42949	0.0131	1.62386	0.0135	2.17939	0.00396	1.786	2.774	3.263	2.553	2.9	3.554
Tb927.9.6890	1.01227	0.995	1.02125	1	1.17935	0.131	1.17587	0.157	1.14117	0.316	54.087	54.751	55.237	63.788	63.599	60.313
Tb927.9.6880	1.14352	0.34	1.33805	0.142	1.46265	0.0182	1.54749	0.00586	1.37337	0.0232	34.799	39.794	46.563	50.899	53.852	48.567
Tb927.9.6870	0.967628	0.813	0.980551	0.969	0.938471	0.493	1.02966	0.748	0.99165	1	69.953	67.688	68.592	65.649	72.028	71.254
Tb927.9.6850	0.996104	1	1.10928	0.621	1.25329	0.242	1.36171	0.0308	1.23363	0.12	48.149	47.961	53.41	60.345	65.565	65.615
Tb927.9.6840	0.868745	0.78	0.894976	0.537	1.13443	0.571	1.51174	0.0166	1.60301	0.00403	2.161	1.877	1.934	2.451	3.266	3.012
Tb927.9.6830	1.54272	0.618	1.14609	0.921	1.33599	0.659	1.73962	0.317	1.16118	0.904	0.884	1.363	1.013	1.18	1.537	1.239
Tb927.9.6820	5.6536	0.329	0.775914	1	2.05175	0.758	2.42973	0.677	5.36142	0.249	0.038	0.212	0.029	0.077	0.091	0.079
Tb927.9.6810	0.998797	1	0.210197	0.165	0.210197	0.145	1.19459	0.993	0.559074	0.76	0.057	0.057	0.012	0.012	0.068	0.027
Tb927.9.6800	0.256284	0.504	0.0638903	0.13	0.0637991	0.112	0.206746	0.299	0.0189717	0.000298	0.629	0.161	0.04	0.04	0.13	0.043
Tb927.9.680	20.7549	0.0404	37.9409	0.0137	59.1025	0.00657	43.4901	0.0147	76.0904	0.0039	0.023	0.484	0.885	1.379	1.015	2.405
Tb927.9.6790	0.151848	0.169	0.473632	0.643	0.583802	0.77	1.64384	0.233	2.0427	0.053	0.19	0.029	0.09	0.111	0.312	0.26
Tb927.9.6780	2.81791	0.617	6.38523	0.151	10.5065	0.084	13.9051	0.0599	10.3951	0.0615	0.029	0.08	0.182	0.3	0.397	0.041
Tb927.9.6770	1.27349	0.672	0.111154	0.316	0.295626	0.482	1.43602	0.639	1.52158	0.425	0.491	0.626	0.055	0.145	0.705	1.544
Tb927.9.6760	0.827537	0.14	0.691375	0.0157	0.761007	0.0152	0.617008	0.0395	0.768243	0.0711	22.628	18.726	15.645	17.22	13.962	15.575
Tb927.9.6750	1.02222	0.935	0.842774	0.248	0.973358	0.858	0.929015	0.701	1.10483	0.238	17.052	17.431	14.371	16.598	15.842	17.822
Tb927.9.6740	0.873171	0.321	0.840361	0.52	1.08117	0.704	0.910465	0.542	0.919832	0.723	15.631	13.649	13.136	16.9	14.232	15.912
Tb927.9.6730	0.902389	0.421	0.848707	0.268	1.04373	0.718	0.978551	0.995	1.05089	0.704	20.618	18.605	17.498	21.519	20.176	21.167
Tb927.9.6720	0.915144	0.37	0.740382	0.0322	0.836461	0.0694	0.764481	0.0608	0.861028	0.0557	36.056	32.997	26.696	30.16	27.565	30.174
Tb927.9.6710	0.830138	0.0833	0.800503	0.162	0.966336	0.702	0.914112	0.525	1.0702	0.422	39.051	32.417	31.26	37.736	35.697	41.438
Tb927.9.6700	0.877346	0.504	1.0222	1	1.24215	0.204	1.34018	0.182	1.6286	0.0156	23.315	20.456	23.833	28.961	31.247	40.436
Tb927.9.670	16.6963	0.156	15.9773	0.147	22.0533	0.0898	25.6506	0.0665	36.5279	0.0506	0.135	2.257	2.16	2.982	3.468	4.017
Tb927.9.6690	0.834334	0.127	1.00822	1	1.16634	0.224	1.2144	0.207	1.34701	0.024	20.92	17.455	21.092	24.4	25.406	32.598
Tb927.9.6680	0.791341	0.0579	0.884114	0.73	1.12141	0.382	1.08753	0.298	1.35063	0.205	10.979	8.688	9.707	12.312	11.94	15.379
Tb927.9.6670	0.897734	0.246	0.910378	0.305	0.999201	1	0.967347	0.749	1.01681	0.913	40.114	36.012	36.519	40.082	38.805	41.325
Tb927.9.6660	0.897093	0.172	0.976353	0.735	1.04646	0.624	1.06279	0.123	1.09238	0.112	32.154	28.845	31.394	33.648	34.173	36.622
Tb927.9.6650	0.822822	0.027	0.830503	0.0647	0.852014	0.0912	0.824619	0.031	0.912472	0.119	68.545	56.4	56.927	58.401	56.523	62.304
Tb927.9.6620	0.686504	0.0176	0.75866	0.0283	0.849954	0.227	0.908689	0.208	0.897766	0.129	93.256	64.021	70.749	79.263	84.741	82.488
Tb927.9.6600	0.979134	0.997	1.38203	0.0537	1.49524	0.0154	1.60601	0.00526	1.55147	0.00721	64.397	63.053	88.999	96.289	103.423	98.997
Tb927.9.660	2.17764	0.04	2.83432	0.00885	1.93682	0.173	2.23103	0.00991	3.25059	0.00401	0.259	0.564	0.734	0.502	0.578	0.715
Tb927.9.6590	1.03537	0.891	1.41811	0.00879	1.50808	0.00501	1.5505	0.00213	1.70531	0.00149	63.241	65.478	89.683	95.373	98.056	102.103
Tb927.9.6580	0.852202	0.215	0.679853	0.0304	0.736595	0.0961	0.774641	0.107	0.849331	0.158	27.286	23.253	18.551	20.099	21.137	21.615
Tb927.9.6570	1.5292	0.00223	1.65431	0.0197	2.03572	0.00242	1.73238	0.0161	1.95157	0.00134	35.5	54.287	58.728	72.268	61.5	70.606
Tb927.9.6560	1.319	0.0173	1.61982	0.00194	1.68364	0.00282	1.59806	0.0183	1.84789	0.000422	54.356	71.695	88.046	91.515	86.864	96.453
Tb927.9.6540	0.859944	0.156	0.873365	0.0557	0.955589	0.463	1.04918	0.674	0.909569	0.19	74.593	64.145	65.147	71.28	78.261	80.776
Tb927.9.6530	1.11581	0.0617	1.13896	0.0444	1.24632	0.0219	1.3415	0.00326	1.38209	0.000999	40.977	45.722	46.671	51.07	54.971	55.121
Tb927.9.6510	0.92559	0.287	0.957341	0.597	1.02955	0.71	1.03845	0.429	0.998504	1	70.661	65.404	67.647	72.749	73.378	71.78
Tb927.9.6500	1.0774	0.512	1.54451	0.0146	1.61647	0.00395	1.73018	0.00271	1.60072	0.00225	25.848	27.848	39.922	41.782	44.721	45.745
Tb927.9.650	1.77027	0.528	0.731943	0.514	1.12849	0.804	0.993524	1	1.40637	0.317	1.426	2.524	1.044	1.609	1.417	1.599
Tb927.9.6490	1.34161	0.0798	1.75061	0.00229	1.83125	0.00314	2.01038	0.000511	1.86122	0.000576	62.127	83.35	108.76	113.77	124.899	111.731
Tb927.9.6470	1.25969	0.162	1.70308	0.00728	1.69681	0.0053	1.86262	0.00166	1.66614	0.00361	59.794	75.322	101.834	101.459	111.374	106.083
Tb927.9.6460	0.872665	0.115	0.914904	0.31	0.967232	0.684	0.985027	0.833	0.937904	0.208	67.603	58.995	61.85	65.388	66.591	62.331
Tb927.9.6450	0.79294	0.00848	0.771383	0.00514	0.831844	0.0303	0.867143	0.0539	0.905681	0.128	81.806	64.867	63.103	68.05	70.937	73.822
Tb927.9.6440	0.98799	1	1.06097	0.629	1.05581	0.595	1.17555	0.208	1.16436	0.141	30.607	30.239	32.473	32.315	35.98	39.27
Tb927.9.6430	0.856974	0.0388	0.745795	0.00783	0.771293	0.0214	0.772637	0.0392	0.834287	0.0498	42.825	36.7	31.939	33.031	33.088	34.135
Tb927.9.6420	0.907259	0.137	1.02547	0.911	1.08133	0.23	1.18864	0.00898	1.11393	0.0463	48.484	43.987	49.718	52.427	57.63	60.292
Tb927.9.6410	0.933695	0.16	0.839385	0.0154	0.865332	0.0537	0.846226	0.00608	0.873173	0.0172	63.545	59.332	53.339	54.988	53.773	55.267
Tb927.9.640	0.726538	0.872	0.737477	0.887	0.482734	0.445	0.723769	0.813	0.482734	0.422	0.025	0.018	0.018	0.012	0.018	0.023
Tb927.9.6390	0.933417	0.317	1.05398	0.485	1.07787	0.365	1.15516	0.064	1.11524	0.163	54.092	50.49	57.012	58.304	62.485	62.102
Tb927.9.6380	0.916598	0.113	1.0793	0.16	1.11478	0.129	1.12756	0.0486	1.131	0.0136	80.899	74.152	87.314	90.185	91.218	96.484
Tb927.9.6370	1.01534	0.845	1.17723	0.0552	1.20668	0.0274	1.22099	0.00644	1.27989	0.00209	41.432	42.068	48.775	49.996	50.589	52.783
Tb927.9.6360	0.925654	0.386	1.0907	0.331	1.16266	0.11	1.16902	0.099	1.18195	0.0469	59.33	54.919	64.711	68.98	69.358	73.05
Tb927.9.6350	1.04311	0.646	1.28106	0.00856	1.34864	0.00638	1.40813	0.00218	1.38076	0.00579	42.477	44.308	54.415	57.286	59.813	62.432
Tb927.9.6320	1.01331	0.971	0.914658	0.339	0.965631	0.777	1.04793	0.61	1.03525	0.649	43.618	44.199	39.896	42.119	45.709	45.567
Tb927.9.6310	1.18796	0.0172	1.27043	0.00835	1.37328	0.00421	1.37337	0.00494	1.36139	0.00433	97.259	115.539	123.56	133.564	133.572	122.702
Tb927.9.630	1	1	1	1	1	1	1	1	1	1	0.012	0.012	0.012	0.012	0.012	0.012
Tb927.9.6290	0.859753	0.0373	0.951494	0.705	1.00131	1	1.01655	0.91	0.974598	0.597	592.152	509.104	563.429	592.925	601.952	551.896
Tb927.9.6270	1.17652	0.0839	0.977812	0.974	1.02403	0.855	1.03748	0.639	1.12604	0.111	69.543	81.819	68	71.215	72.15	72.007
Tb927.9.6230	0.823252	0.0169	0.921337	0.528	0.972145	0.895	0.983211	0.882	0.960504	0.371	449.71	370.225	414.334	437.184	442.16	407.901
Tb927.9.6210	0.772861	0.015	0.861421	0.159	0.903419	0.351	0.942692	0.417	0.937593	0.153	598.263	462.374	515.356	540.482	563.977	525.786
Tb927.9.620	2.50002	0.504	2.01415	0.484	2.05584	0.445	1	1	1	1	0.012	0.03	0.024	0.025	0.012	0.084
Tb927.9.6160	0.973591	0.537	0.999104	1	1.02678	0.633	1.03392	0.456	0.989938	0.882	75.248	73.261	75.181	77.263	77.801	75.751
Tb927.9.6150	1.0308	0.674	1.07816	0.304	1.15523	0.0424	1.15501	0.0411	1.13291	0.0884	52.786	54.412	56.912	60.98	60.969	59.69
Tb927.9.6140	1.16165	0.0924	1.4088	0.0114	1.52264	0.00568	1.64158	0.00179	1.65762	0.00114	111.329	129.325	156.841	169.514	182.755	174.97
Tb927.9.6130	1.10685	0.129	1.2585	0.0104	1.37099	0.00395	1.54906	0.00101	1.51582	0.000382	134.061	148.385	168.715	183.796	207.669	203.251
Tb927.9.6110	0.953665	0.68	1.00216	1	1.04732	0.633	1.04767	0.624	0.99864	1	40.768	38.879	40.856	42.697	42.711	40.174
Tb927.9.6100	0.912202	0.487	1.01364	1	1.04446	0.678	1.11562	0.176	1.22222	0.0548	127.052	115.897	128.785	132.7	141.742	166.971
Tb927.9.610	1	1	1	1	1	1	1	1	1	1	0.012	0.012	0.012	0.012	0.012	0.012
Tb927.9.6090	0.908822	0.457	1.0007	1	1.10254	0.441	1.17898	0.0723	1.29926	0.0237	119.043	108.189	119.127	131.249	140.349	165.973
Tb927.9.6070	0.930478	0.256	0.871084	0.0696	0.703581	0.00524	0.711548	0.00964	0.703215	0.00318	1029.44	957.87	896.728	724.293	732.494	740.058
Tb927.9.6060	0.870323	0.0578	0.798631	0.0323	0.798966	0.0193	0.838589	0.0724	0.858868	0.0256	104.132	90.629	83.163	83.198	87.324	83.46
Tb927.9.6050	0.914796	0.174	0.946554	0.484	1.05351	0.321	1.04355	0.438	1.02659	0.825	45.887	41.977	43.434	48.342	47.885	45.651
Tb927.9.6040	0.937317	0.723	1.03911	0.878	1.03513	0.839	1.09363	0.421	1.06341	0.591	91.684	85.937	95.27	94.905	100.268	101.355
Tb927.9.6020	0.886477	0.45	0.910756	0.412	0.969075	0.866	0.827198	0.184	0.947027	0.614	39.968	35.431	36.401	38.732	33.062	39.255
Tb927.9.6010	0.895199	0.058	0.857539	0.049	0.939308	0.295	0.958612	0.31	0.898559	0.105	58.655	52.508	50.299	55.095	56.227	55.909
Tb927.9.600	1	1	1	1	2.02019	0.445	1	1	1.52406	0.422	0.012	0.012	0.012	0.024	0.012	0.012
Tb927.9.5990	1.61476	0.0146	1.94242	0.00914	2.22737	0.00143	2.29366	0.00123	2.11871	0.000714	91.889	148.379	178.488	204.671	210.763	176.279
Tb927.9.5960	1.5876	0.071	1.9635	0.00571	2.12196	0.00408	2.29987	0.00146	2.00864	0.00289	155.705	247.197	305.726	330.399	358.101	310.644
Tb927.9.5950	1.56646	0.00261	1.7012	0.0475	1.75551	0.0232	1.59837	0.00638	1.53745	0.00707	361.433	566.169	614.869	634.5	577.703	517.162
Tb927.9.5940	1.58418	0.00525	1.77797	0.0263	1.66403	0.036	1.60038	0.00931	1.63107	0.0127	317.761	503.39	564.971	528.764	508.54	463.675
Tb927.9.5930	1.78093	0.125	2.00269	0.165	2.13206	0.102	1.60708	0.101	1.59474	0.331	88.823	158.188	177.885	189.376	142.746	164.591
Tb927.9.5920	1.72665	0.00428	1.938	0.0264	1.74688	0.0325	1.55756	0.013	1.5701	0.00638	367.255	634.119	711.742	641.552	572.021	500.816
Tb927.9.5910	1.71173	0.0121	1.86069	0.0758	1.66309	0.103	1.53302	0.04	1.54587	0.0262	407.075	696.803	757.44	677.001	624.053	573.767
Tb927.9.5900	1.6557	0.00443	1.92961	0.0101	1.65391	0.0268	1.52795	0.00633	1.49467	0.00298	435.328	720.771	840.014	719.994	665.161	584.952
Tb927.9.590	0.0818112	0.198	0.0818112	0.171	0.255657	0.555	0.0818112	0.131	1.45594	0.966	0.146	0.012	0.012	0.037	0.012	0.038
Tb927.9.5890	0.836737	0.0876	0.820628	0.0942	0.779603	0.0138	0.746027	0.00246	0.716303	0.00165	176.82	147.952	145.104	137.85	131.913	124.533
Tb927.9.5880	0.880455	0.116	0.973333	0.944	1.21375	0.0418	1.30587	0.0166	1.2138	0.0305	58.154	51.202	56.603	70.584	75.942	75.418
Tb927.9.5840	0.890568	0.237	0.851895	0.284	0.78645	0.145	0.791349	0.0153	0.868263	0.027	420.136	374.16	357.912	330.416	332.474	359.089
Tb927.9.5800	1.01438	1	1.1304	0.281	1.17595	0.132	1.288	0.0225	1.2376	0.0744	90.802	92.108	102.643	106.779	116.953	121.596
Tb927.9.580	1.55498	0.504	1	1	2.36469	0.146	2.32255	0.128	1	1	0.012	0.019	0.012	0.028	0.028	0.012
Tb927.9.5770	0.912823	0.294	0.86229	0.278	0.799931	0.116	0.797049	0.00645	0.877149	0.0182	415.34	379.132	358.144	332.243	331.046	364.719
Tb927.9.5730	1.06387	0.558	0.869246	0.245	0.829431	0.0721	0.81468	0.0427	0.848113	0.0757	268.998	286.178	233.825	223.115	219.147	230.564
Tb927.9.5710	0.988478	1	1.02399	0.972	1.03341	0.821	1.04409	0.749	1.03397	0.883	48.302	47.745	49.46	49.915	50.431	50.264
Tb927.9.5700	0.895212	0.0534	0.857763	0.0524	0.912445	0.128	0.892943	0.0275	0.881502	0.0303	50.751	45.433	43.533	46.308	45.318	43.841
Tb927.9.570	1	1	1	1	1.58422	0.445	1	1	1.62119	0.422	0.012	0.012	0.012	0.019	0.012	0.031
Tb927.9.5690	0.920572	0.163	0.880589	0.0966	0.793382	0.0306	0.799717	0.00391	0.801966	0.00944	1397.52	1286.52	1230.64	1108.77	1117.62	1158.9
Tb927.9.5680	1.09137	0.228	1.39224	0.00632	1.57992	0.00266	1.75664	0.000539	1.76358	0.000489	65.796	71.808	91.605	103.953	115.58	116.471
Tb927.9.5670	1.1004	0.612	1.46306	0.0545	1.87697	0.0112	1.8521	0.00919	2.04711	0.00289	22.739	25.022	33.269	42.681	42.115	46.505
Tb927.9.5660	1.11772	0.252	1.04653	0.713	1.03942	0.755	1.14985	0.193	1.16573	0.0707	129.29	144.51	135.306	134.387	148.664	166.596
Tb927.9.5650	1.08751	0.249	1.10174	0.137	1.09283	0.117	1.17022	0.0228	1.14864	0.019	144.589	157.242	159.299	158.011	169.2	171.917
Tb927.9.5640	1.32259	0.412	0.800022	0.57	1.12935	0.603	1.45193	0.373	1.13285	0.414	6.285	8.312	5.028	7.098	9.125	5.972
Tb927.9.5630	0.882148	0.108	0.916939	0.391	0.957815	0.631	1.03049	0.812	1.01992	0.853	46.523	41.04	42.659	44.56	47.941	48.394
Tb927.9.5620	0.967575	0.755	1.00474	1	1.08239	0.237	1.17759	0.0316	1.07082	0.532	33.946	32.845	34.107	36.743	39.975	36.023
Tb927.9.5610	2.02154	0.415	2.59227	0.227	1.59057	0.613	2.85701	0.133	0.979378	1	0.836	1.69	2.167	1.33	2.389	0.968
Tb927.9.560	1.35735	0.938	1.35313	0.936	3.14909	0.229	1.44346	0.848	1.81057	0.718	0.042	0.056	0.056	0.131	0.06	0.144
Tb927.9.5590	0.880859	0.0668	0.842723	0.0877	0.822494	0.0354	0.785344	0.0165	0.794556	0.00729	59.004	51.974	49.724	48.531	46.339	47.609
Tb927.9.5580	1.15878	0.172	1.31065	0.101	1.52448	0.00732	1.4663	0.0131	1.48486	0.0136	59.314	68.732	77.739	90.423	86.972	79.17
Tb927.9.5570	1.06909	0.887	1.19132	0.601	1.40337	0.212	1.41431	0.133	1.33459	0.23	48.592	51.949	57.888	68.192	68.723	66.11
Tb927.9.5560	1.05717	0.629	1.25283	0.118	1.40566	0.0418	1.36737	0.0469	1.3735	0.0427	63.459	67.087	79.504	89.202	86.772	80.375
Tb927.9.5550	1.51284	0.261	1.712	0.144	2.31635	0.0392	2.26484	0.033	1.7506	0.111	12.992	19.655	22.242	30.094	29.425	18.638
Tb927.9.5540	1.12972	0.228	1.19651	0.181	1.42316	0.00517	1.39491	0.00648	1.30277	0.00296	73.298	82.806	87.702	104.315	102.244	93.189
Tb927.9.5520	1.14217	0.0955	1.30088	0.0241	1.44628	0.00459	1.42987	0.00971	1.42294	0.00296	61.167	69.863	79.571	88.464	87.461	84.124
Tb927.9.5510	0.98739	0.982	0.934119	0.797	1.14356	0.205	1.32196	0.00927	1.20712	0.166	21.275	21.007	19.873	24.329	28.125	27.193
Tb927.9.5500	0.891808	0.134	0.701532	0.108	0.988028	1	1.07729	0.553	1.12443	0.537	45.586	40.654	31.98	45.04	49.109	57.36
Tb927.9.550	1	1	1	1	1	1	1	1	1	1	0.012	0.012	0.012	0.012	0.012	0.012
Tb927.9.5490	0.849468	0.116	0.968122	0.846	1.117	0.241	1.18633	0.0329	1.07677	0.235	53.791	45.694	52.076	60.084	63.814	59.808
Tb927.9.5480	0.977796	0.919	1.12238	0.242	1.25057	0.0474	1.3338	0.0301	1.24514	0.0425	45.406	44.397	50.962	56.783	60.562	54.68
Tb927.9.5470	1.05141	0.736	1.11826	0.361	1.27897	0.0493	1.3813	0.015	1.24818	0.0989	35.005	36.804	39.144	44.77	48.352	45.946
Tb927.9.5460	1.02081	0.919	1.15387	0.0704	1.28849	0.00608	1.31346	0.00246	1.23058	0.00918	38.739	39.546	44.7	49.915	50.883	47.719
Tb927.9.5450	44.1715	0.0739	22.9673	0.0837	18.1682	0.0997	16.6719	0.0826	4.21196	0.52	0.038	1.691	0.879	0.696	0.638	0.219
Tb927.9.5440	0.9419	0.784	0.983298	1	1.0871	0.479	1.14364	0.197	1.07753	0.536	43.362	40.842	42.637	47.138	49.59	45.565
Tb927.9.5410	1.02983	0.637	1.02077	0.828	1.02368	0.765	1.0708	0.345	1.06242	0.403	66.311	68.289	67.688	67.881	71.005	69.352
Tb927.9.5400	0.912292	0.63	0.8513	0.189	1.16706	0.445	0.969782	0.921	1.05388	0.811	34.374	31.359	29.262	40.116	33.335	39.577
Tb927.9.540	1	1	1	1	1.60268	0.445	1	1	1	1	0.012	0.012	0.012	0.019	0.012	0.012
Tb927.9.5390	1.03541	0.934	1.17165	0.457	1.2109	0.279	1.20651	0.215	1.20556	0.0805	32.917	34.083	38.567	39.859	39.715	39.973
Tb927.9.5380	1.0068	1	1.16206	0.0751	1.33069	0.0141	1.43011	0.00175	1.35407	0.00221	37.273	37.527	43.314	49.599	53.304	48.291
Tb927.9.5370	0.843571	0.0762	0.867972	0.0953	0.905127	0.0878	0.962824	0.586	0.910203	0.141	86.304	72.803	74.909	78.116	83.095	78.913
Tb927.9.5350	0.951832	0.477	0.990471	1	1.14316	0.218	1.16813	0.0678	1.15472	0.0923	26.317	25.049	26.066	30.084	30.741	29.851
Tb927.9.5330	0.934813	0.298	0.950658	0.465	0.988609	0.93	1.00539	1	1.02489	0.693	78.03	72.943	74.18	77.141	78.451	80.024
Tb927.9.5320	0.693538	0.0739	0.517847	0.00726	0.513607	0.00496	0.505577	0.00312	0.543769	0.00396	223.521	155.02	115.75	114.802	113.007	121.374
Tb927.9.5310	0.947449	0.555	0.863463	0.0801	0.939294	0.377	0.987097	0.891	0.966991	0.648	49.887	47.266	43.076	46.859	49.243	47.679
Tb927.9.5300	0.907342	0.263	0.903137	0.414	0.968014	0.816	1.03049	0.814	0.957664	0.672	45.129	40.947	40.758	43.685	46.505	41.483
Tb927.9.530	0.902099	1	0.702854	0.972	0.289159	0.445	2.95755	0.632	0.289159	0.422	0.041	0.037	0.029	0.012	0.122	0.031
Tb927.9.5260	0.861114	0.143	0.962444	0.904	1.06521	0.429	1.14331	0.013	1.07885	0.107	97.444	83.911	93.785	103.799	111.41	104.914
Tb927.9.5250	1.55888	0.152	1.1057	0.682	1.28149	0.262	1.22191	0.536	1.21065	0.602	5.6	8.73	6.192	7.177	6.843	4.578
Tb927.9.5240	1.14395	0.0466	1.21202	0.0554	1.37451	0.0035	1.41198	0.00158	1.39773	0.00213	45.064	51.55	54.618	61.94	63.629	59.703
Tb927.9.5230	0.782586	0.411	0.736037	0.374	1.0663	0.875	1.34487	0.396	1.01362	1	21.578	16.887	15.882	23.009	29.02	22.149
Tb927.9.5220	0.833569	0.142	1.03049	0.846	1.28917	0.0177	1.33105	0.0132	1.27538	0.0473	42.445	35.381	43.739	54.719	56.496	61.029
Tb927.9.5210	0.908586	0.0728	0.934052	0.179	0.957403	0.498	1.00482	1	1.0139	0.803	145.906	132.568	136.284	139.691	146.61	149.182
Tb927.9.5200	1.17226	0.5	0.947216	0.899	0.781782	0.0692	0.615065	0.00522	0.65745	0.00528	98.86	115.89	93.642	77.287	60.805	71.352
Tb927.9.520	1.58061	0.504	2.0128	0.484	1.59528	0.445	1.57459	0.417	1.55657	0.422	0.012	0.019	0.024	0.019	0.019	0.058
Tb927.9.5190	1.15935	0.196	0.948552	0.85	0.706644	0.00589	0.615272	0.00181	0.62443	0.00103	175.485	203.449	166.457	124.006	107.971	113.082
Tb927.9.5180	1.11279	0.755	1.18261	0.53	1.49695	0.091	1.36505	0.187	1.40363	0.155	9.605	10.688	11.358	14.377	13.111	13.51
Tb927.9.5170	1.06347	0.403	1.14713	0.277	1.26442	0.0446	1.33794	0.012	1.24732	0.0186	42.497	45.194	48.75	53.734	56.858	55.768
Tb927.9.5160	0.75267	0.218	0.519765	0.0245	0.541689	0.0236	0.553329	0.0183	0.565231	0.0274	223.526	168.242	116.181	121.082	123.684	110.986
Tb927.9.5150	0.75768	0.116	0.594606	0.0147	0.542852	0.00738	0.540673	0.0028	0.620772	0.00822	375.533	284.534	223.294	203.859	203.041	231.328
Tb927.9.5140	1.5895	0.289	0.645389	0.484	0.492915	0.187	0.974492	1	0.837356	0.689	1.709	2.716	1.103	0.842	1.665	2.685
Tb927.9.5130	1.20188	0.0803	1.43012	0.0126	1.7335	0.00369	1.71259	0.00166	1.50899	0.00346	44.67	53.688	63.884	77.436	76.502	66.234
Tb927.9.5120	1.50083	0.0747	1.65421	0.0226	1.7911	0.0203	1.79733	0.0468	1.62943	0.0314	36.779	55.198	60.84	65.874	66.103	59.492
Tb927.9.5100	1.0159	0.9	1.15095	0.177	1.29854	0.0311	1.31928	0.00269	1.22435	0.00804	82.066	83.37	94.454	106.565	108.268	98.271
Tb927.9.510	0.912913	1	0.783518	0.917	0.620991	0.561	0.808007	0.906	0.414126	0.132	0.029	0.026	0.023	0.018	0.023	0.012
Tb927.9.5090	0.82816	0.0629	0.85878	0.165	0.939134	0.417	1.00222	1	0.91522	0.369	210.458	174.293	180.737	197.648	210.926	194.575
Tb927.9.5070	0.840548	0.0998	0.855299	0.0977	0.976625	0.933	0.972126	0.827	0.931432	0.202	151.379	127.241	129.474	147.84	147.16	140.654
Tb927.9.5060	0.799882	0.0408	0.801839	0.0396	0.961299	0.712	0.939587	0.389	0.905405	0.381	177.187	141.729	142.075	170.329	166.482	152.387
Tb927.9.5040	0.849168	0.0496	0.919805	0.512	0.996155	1	1.01243	0.933	0.964596	0.569	151.5	128.649	139.351	150.918	153.384	142.068
Tb927.9.5020	0.998185	1	1.07145	0.405	1.05989	0.689	1.00405	1	0.983244	0.854	51.085	50.993	54.735	54.145	51.292	56.774
Tb927.9.5000	1.03771	0.74	1.11233	0.454	1.19414	0.119	1.23019	0.0337	1.17341	0.066	56.326	58.45	62.653	67.262	69.292	69.594
Tb927.9.500	1	1	1	1	1	1	1	1	1	1	0.012	0.012	0.012	0.012	0.012	0.012
Tb927.9.4990	1.00703	1	1.11866	0.77	1.19127	0.438	1.24794	0.12	1.07579	0.539	56.844	57.243	63.589	67.716	70.938	69.406
Tb927.9.4960	0.87028	0.0319	0.910252	0.0928	0.852278	0.0266	0.882308	0.0187	0.945551	0.158	876.338	762.66	797.689	746.884	773.2	793.16
Tb927.9.4950	0.985334	0.943	1.04854	0.736	1.11968	0.264	1.15734	0.0664	1.12414	0.106	73.477	72.399	77.043	82.27	85.037	87.319
Tb927.9.4940	0.990431	1	1.03161	0.92	1.0406	0.817	1.10725	0.303	1.04643	0.635	61.091	60.507	63.022	63.572	67.643	66.845
Tb927.9.4930	0.816703	0.0368	0.854564	0.247	0.970911	0.723	1.02836	0.801	1.01312	0.913	84.262	68.817	72.007	81.811	86.651	90.157
Tb927.9.4920	1.1003	0.581	1.25057	0.17	1.24478	0.2	1.29483	0.121	1.30333	0.0748	30.47	33.526	38.105	37.929	39.454	40.779
Tb927.9.4910	0.887269	0.0344	0.807973	0.0166	0.91808	0.445	0.933933	0.236	0.986074	0.753	77.386	68.662	62.525	71.046	72.273	80.435
Tb927.9.4900	0.929677	0.138	0.858737	0.038	0.826325	0.059	0.823296	0.0446	0.823277	0.0102	58.846	54.708	50.533	48.626	48.448	50.068
Tb927.9.490	2.46376	0.504	1	1	1	1	2.34777	0.417	2.52621	0.422	0.012	0.029	0.012	0.012	0.028	0.012
Tb927.9.4890	0.662723	0.281	0.490304	0.283	0.672002	0.143	0.85545	0.758	1.06525	0.958	3.892	2.58	1.909	2.616	3.33	4.42
Tb927.9.4880	1.00014	1	0.981785	1	4.97104	0.604	7.33627	0.504	5.06409	0.579	0.057	0.057	0.056	0.285	0.421	0.558
Tb927.9.4870	0.720792	0.469	0.447028	0.0727	1.09878	0.878	0.836704	0.714	0.918241	0.857	1.851	1.334	0.827	2.034	1.549	1.916
Tb927.9.4860	1.4972	0.318	1.08868	0.854	0.736317	0.624	0.839792	0.715	0.679063	0.348	4.831	7.233	5.259	3.557	4.057	2.897
Tb927.9.4850	0.894556	0.205	0.9759	0.807	1.02924	0.856	1.02236	0.896	1.06357	0.514	15.426	13.8	15.054	15.877	15.771	15.5
Tb927.9.4840	0.830806	1	0.74438	1	7.89177	0.34	7.84207	0.307	4.24498	0.479	0.296	0.246	0.221	2.339	2.324	2.799
Tb927.9.4830	0.557802	0.111	0.78727	0.5	0.898188	0.678	1.15862	0.694	1.12424	0.758	2.223	1.24	1.75	1.997	2.576	2.603
Tb927.9.4820	0.837917	0.03	0.863808	0.0586	0.908901	0.212	0.928078	0.229	0.94008	0.21	47.365	39.688	40.915	43.05	43.959	43.92
Tb927.9.4810	1.13108	0.159	1.14369	0.284	1.1835	0.087	1.17647	0.0967	1.12498	0.105	54.69	61.859	62.548	64.726	64.341	65.96
Tb927.9.4800	1.04769	0.443	1.17773	0.125	1.47937	0.00632	1.46763	0.00495	1.31644	0.02	37.809	39.612	44.529	55.934	55.49	49.643
Tb927.9.480	1	1	1	1	1	1	1	1	1	1	0.012	0.012	0.012	0.012	0.012	0.012
Tb927.9.4790	1.02584	0.925	1.19996	0.0673	1.33168	0.0129	1.41855	0.00487	1.51172	0.0117	86.284	88.513	103.537	114.903	122.398	129.119
Tb927.9.4780	0.993101	1	1.0436	0.772	1.20008	0.143	1.35282	0.0215	1.44393	0.0157	65.169	64.72	68.011	78.208	88.163	90.927
Tb927.9.4770	0.739184	0.627	0.836324	0.838	1.33091	0.453	1.08006	0.92	1.19135	0.704	7.912	5.849	6.617	10.531	8.546	11.516
Tb927.9.4760	0.943743	0.672	1.06486	0.754	1.17947	0.226	1.25747	0.0856	1.23269	0.15	33.752	31.854	35.942	39.81	42.442	44.617
Tb927.9.4750	1.0657	0.557	0.788396	0.0597	0.645347	0.00797	0.595808	0.00426	0.630393	0.00361	501.599	534.553	395.459	323.706	298.857	279.397
Tb927.9.4730	1.09795	0.749	0.949725	0.853	0.745638	0.128	0.680657	0.0765	0.735382	0.119	112.316	123.317	106.669	83.747	76.448	74.648
Tb927.9.4710	1.0207	1	0.788163	0.197	0.643797	0.0406	0.589423	0.0201	0.665841	0.0366	499.581	509.922	393.751	321.629	294.465	302.211
Tb927.9.470	2.6294	0.193	1	1	4.52107	0.000421	4.53566	0.129	3.34514	0.155	0.012	0.031	0.012	0.054	0.054	0.025
Tb927.9.4690	1.03924	0.891	0.787006	0.138	0.638545	0.0234	0.593464	0.0122	0.675224	0.0264	450.51	468.191	354.555	287.671	267.362	277.499
Tb927.9.4680	1.03433	0.839	0.798019	0.0448	0.615352	0.00568	0.577721	0.00109	0.621225	0.00176	640.38	662.365	511.035	394.059	369.961	382.72
Tb927.9.4660	0.856588	0.112	0.935943	0.592	1.0306	0.743	1.0317	0.743	1.00449	1	53.287	45.645	49.874	54.918	54.977	55.735
Tb927.9.4650	0.89177	0.573	0.86863	0.484	0.84492	0.296	0.888873	0.417	0.888069	0.496	34.059	30.373	29.585	28.777	30.274	29.555
Tb927.9.4640	0.912461	0.139	0.935594	0.276	0.948556	0.445	0.958321	0.417	0.947522	0.324	43.42	39.619	40.623	41.186	41.61	40.705
Tb927.9.4630	0.950801	0.504	0.956994	0.607	1.06398	0.362	1.06279	0.374	1.08642	0.177	44.618	42.423	42.7	47.473	47.42	48.286
Tb927.9.4620	0.861533	0.134	0.903652	0.326	1.01202	0.926	1.08602	0.179	1.10661	0.135	66.026	56.884	59.665	66.82	71.706	73.368
Tb927.9.4600	0.873336	0.233	1.05603	0.787	1.21646	0.0654	1.01785	0.968	0.717673	0.0247	41.934	36.623	44.284	51.012	42.683	47.584
Tb927.9.460	0.623271	0.504	0.981785	1	1.00211	1	0.953058	1	0.952507	1	0.019	0.012	0.019	0.019	0.018	0.019
Tb927.9.4590	1.08548	0.504	0.981425	0.979	1.06975	0.669	1.07656	0.338	1.00115	1	59.148	64.204	58.049	63.274	63.676	56.883
Tb927.9.4580	1.19136	0.371	1.18588	0.275	1.29543	0.104	1.20045	0.204	1.11119	0.424	32.301	38.482	38.305	41.843	38.775	39.678
Tb927.9.4570	1.16582	0.114	1.13036	0.304	1.18762	0.166	1.16426	0.0624	1.07478	0.398	52.36	61.043	59.186	62.184	60.961	60.118
Tb927.9.4560	0.837741	0.0244	1.42459	0.0132	1.54636	0.00252	1.50727	0.0106	1.43948	0.00983	35.672	29.884	50.818	55.162	53.767	52.006
Tb927.9.4550	1.04766	0.669	1.38083	0.00814	1.35914	0.00819	1.47823	0.00085	1.29333	0.00297	86.366	90.482	119.257	117.383	127.669	118.695
Tb927.9.4540	8.31159	0.296	16.2674	0.153	16.7046	0.142	22.3166	0.0908	7.88205	0.242	0.175	1.454	2.845	2.921	3.903	1.974
Tb927.9.4530	0.946354	0.561	0.957545	0.785	1.08897	0.288	1.07207	0.281	1.0361	0.611	47.325	44.787	45.316	51.536	50.736	50.282
Tb927.9.4520	0.808632	0.0102	0.717328	0.00365	0.703374	0.00455	0.709562	0.0028	0.678139	0.000653	82.155	66.433	58.932	57.786	58.294	58.192
Tb927.9.4510	1.91681	0.862	1.16506	1	0.801674	1	3.59309	0.56	5.01504	0.423	0.293	0.561	0.341	0.234	1.051	1.202
Tb927.9.4500	1.04522	0.826	1.01895	0.956	1.13418	0.499	1.15384	0.129	1.32578	0.0172	93.025	97.231	94.788	105.507	107.336	117.656
Tb927.9.450	0.435362	0.504	0.435362	0.484	2.90264	0.544	1.14891	1	0.901455	1	0.027	0.012	0.012	0.08	0.031	0.033
Tb927.9.4490	1.40058	0.0241	1.45481	0.065	1.47874	0.0339	1.59557	0.00416	1.34182	0.0283	40.421	56.613	58.805	59.772	64.495	60.128
Tb927.9.4470	1.20852	0.313	1.33867	0.0748	1.57887	0.0325	1.37917	0.0437	1.25787	0.0832	42.758	51.674	57.239	67.509	58.971	51.996
Tb927.9.4450	1.28427	0.0662	1.5104	0.0487	1.5629	0.0149	1.56422	0.000946	1.38651	0.00369	43.28	55.583	65.37	67.642	67.699	60.114
Tb927.9.4440	0.999726	1	1.04641	0.839	1.16584	0.0514	1.26598	0.0253	1.18042	0.124	32.957	32.948	34.486	38.422	41.723	39.771
Tb927.9.4430	1.007	1	1.0002	1	1.00197	1	1.01187	0.912	0.938679	0.442	59.506	59.923	59.518	59.624	60.212	53.478
Tb927.9.4420	0.956444	0.527	0.974818	0.784	0.978733	0.777	1.0055	1	0.965705	0.422	75.509	72.22	73.608	73.903	75.924	71.902
Tb927.9.4410	0.603956	0.504	0.536985	0.366	0.863492	0.856	0.59741	0.437	0.696708	0.628	3.5	2.114	1.88	3.022	2.091	0.323
Tb927.9.4400	0.959203	0.83	0.923988	0.522	0.963022	0.844	1.07725	0.632	0.970269	0.933	40.55	38.895	37.467	39.05	43.682	40.65
Tb927.9.440	2.34415	0.196	1	1	1.54631	0.445	1.90205	0.417	1	1	0.012	0.028	0.012	0.018	0.023	0.012
Tb927.9.4390	0.869181	0.0448	0.876705	0.0529	0.923563	0.194	0.920558	0.145	0.917903	0.143	64.811	56.333	56.82	59.857	59.663	62.288
Tb927.9.4370	1.09282	0.126	1.19256	0.0663	1.3683	0.005	1.3575	0.00133	1.29937	0.00154	26.337	28.781	31.408	36.036	35.752	33.352
Tb927.9.4360	1.02921	0.695	1.02844	0.801	1.07078	0.443	1.05299	0.418	1.04157	0.486	41.589	42.803	42.771	44.532	43.792	45.622
Tb927.9.4350	0.875351	0.293	1.00469	1	1.06626	0.479	1.16102	0.111	1.08214	0.372	61.556	53.883	61.845	65.635	71.468	70.969
Tb927.9.4340	2.16093	0.00362	2.16753	0.0321	2.45049	0.00216	2.36058	0.00133	2.05692	0.00946	87.405	188.876	189.452	214.184	206.325	182.663
Tb927.9.4330	2.09328	0.000703	2.43909	0.00125	2.34093	0.00121	2.30125	0.000797	2.13258	0.00192	115.068	240.869	280.661	269.365	264.799	248.403
Tb927.9.4320	2.24132	0.00135	2.52887	0.000996	2.27037	0.00082	2.29871	0.00165	2.05144	0.000321	89.708	201.065	226.86	203.671	206.213	189.277
Tb927.9.4310	2.1833	0.00355	2.52025	0.00128	2.2587	0.00132	2.21955	0.000673	2.09074	0.000609	110.338	240.901	278.079	249.22	244.901	220.402
Tb927.9.4300	1.01044	1	1.0969	0.566	1.27161	0.0467	1.32812	0.0169	1.20273	0.0424	35.072	35.438	38.47	44.598	46.58	42.684
Tb927.9.430	1	1	1	1	1	1	2.40374	0.126	1	1	0.012	0.012	0.012	0.012	0.029	0.012
Tb927.9.4290	0.978852	1	0.933078	0.765	0.996974	1	1.03031	0.95	0.949381	0.827	48.217	47.197	44.99	48.071	49.679	47.459
Tb927.9.4270	0.95767	0.868	0.863655	0.371	0.971998	0.925	1.02575	0.95	1.0433	0.83	54.463	52.158	47.037	52.938	55.865	50.502
Tb927.9.4250	0.988544	1	0.967696	0.889	1.13576	0.15	1.1959	0.0864	1.15765	0.0572	60.332	59.64	58.383	68.522	72.151	67.644
Tb927.9.4240	1.1522	0.579	0.974334	1	0.909737	0.659	0.829682	0.288	0.851554	0.464	133.752	154.109	130.319	121.679	110.972	103.559
Tb927.9.4230	1.86581	0.00647	1.74181	0.00559	1.34357	0.0404	1.23061	0.0337	1.19884	0.0583	115.506	215.512	201.188	155.19	142.143	130.935
Tb927.9.4210	2.31582	0.00215	2.1661	0.00235	1.61748	0.00593	1.46857	0.00342	1.41015	0.00478	118.269	273.89	256.183	191.298	173.686	150.699
Tb927.9.4200	2.38532	0.00156	2.22957	0.00178	1.6765	0.00251	1.50452	0.00191	1.39206	0.00318	134.237	320.198	299.291	225.049	201.962	168.802
Tb927.9.420	1.52321	0.504	2.38487	0.484	2.05881	0.445	1.95803	0.417	1	1	0.012	0.018	0.028	0.025	0.023	0.012
Tb927.9.4190	0.667013	0.0081	0.519407	0.00166	0.498867	0.00238	0.481547	0.000403	0.486096	0.00173	124.375	82.96	64.601	62.047	59.893	61.407
Tb927.9.4180	1.82106	0.00612	2.17961	0.00144	2.16345	0.00379	2.06864	0.00333	2.14053	0.00163	33.838	61.621	73.753	73.207	69.998	67.891
Tb927.9.4170	1.60511	0.011	1.637	0.0139	1.96204	0.00327	1.99524	0.00168	1.73834	0.0159	66.276	106.38	108.493	130.035	132.236	115.031
Tb927.9.4160	1.48113	0.0225	1.71897	0.00696	1.9672	0.00314	1.94561	0.00674	1.86729	0.00178	46.544	68.939	80.009	91.562	90.557	80.366
Tb927.9.4150	1.52941	0.00217	1.59379	0.0718	2.01289	0.00398	1.98195	0.00479	1.87789	0.00361	52.718	80.627	84.021	106.115	104.484	94.96
Tb927.9.4140	1.32889	0.0505	1.52856	0.0516	1.92261	0.00173	1.8514	0.00773	1.71623	0.0115	57.315	76.165	87.61	110.195	106.113	97.036
Tb927.9.4130	1.43257	0.0221	1.62525	0.00746	1.95193	0.00208	1.84754	0.00184	1.80839	0.00178	43.238	61.942	70.273	84.398	79.884	74.183
Tb927.9.4120	1.39855	0.0218	1.64219	0.00468	1.91223	0.0102	1.88268	0.00101	1.70282	0.00149	27.769	38.836	45.601	53.1	52.279	45.812
Tb927.9.4110	1.40772	0.00308	1.82134	0.00125	1.91185	0.00165	1.90006	0.00133	1.86895	0.000411	44.84	63.122	81.669	85.728	85.199	82.916
Tb927.9.4100	1.53216	0.00415	1.84049	0.00166	1.91911	0.00193	1.90189	0.00306	1.88978	0.000475	41.712	63.91	76.771	80.051	79.332	79.265
Tb927.9.410	1.98687	0.504	1	1	2.56938	0.145	2.87645	0.144	5.55976	0.128	0.012	0.024	0.012	0.031	0.034	0.095
Tb927.9.4090	1.88669	0.285	2.44146	0.0492	1.98081	0.428	1.70655	0.416	2.35965	0.0606	5.605	10.576	13.685	11.103	9.566	11.996
Tb927.9.4080	1.43449	0.041	1.70284	0.0111	1.87034	0.00814	1.79084	0.00367	1.74436	0.00283	37.162	53.309	63.281	69.506	66.552	64.423
Tb927.9.4070	0.81427	0.461	0.790055	0.401	0.782749	0.351	0.77906	0.266	0.805901	0.362	26.744	21.777	21.13	20.934	20.835	24.446
Tb927.9.4060	0.737756	0.0644	0.903567	0.402	0.950758	0.579	0.822437	0.056	0.941245	0.765	33.572	24.768	30.334	31.919	27.611	30.979
Tb927.9.4050	0.915218	0.14	0.945704	0.473	1.09515	0.303	1.03346	0.511	1.04202	0.425	35.005	32.037	33.105	38.336	36.177	36.961
Tb927.9.4040	0.925548	0.274	0.888907	0.154	0.907471	0.193	0.858224	0.0357	0.859859	0.0564	74.96	69.379	66.632	68.024	64.332	67.563
Tb927.9.4030	0.873267	0.315	0.870428	0.367	0.977949	0.912	1.06681	0.596	0.943273	0.578	29.185	25.487	25.404	28.542	31.135	28.288
Tb927.9.4000	0.889335	0.331	0.947335	0.811	1.04123	0.817	1.01352	0.973	0.991541	1	37.906	33.711	35.91	39.469	38.419	39.027
Tb927.9.400	0.915512	1	0.908341	1	0.387099	0.146	0.576857	0.478	0.726374	0.805	0.031	0.028	0.028	0.012	0.018	0.019
Tb927.9.3990	0.992532	0.992	0.917132	0.213	0.769226	0.00948	0.758002	0.00336	0.737352	0.00292	1608.03	1596.02	1474.78	1236.94	1218.89	1244.52
Tb927.9.3970	0.958775	0.482	0.9598	0.484	0.921085	0.213	0.965003	0.349	0.92668	0.124	70.595	67.685	67.757	65.024	68.125	66.758
Tb927.9.3960	0.828731	0.381	0.980033	0.947	1.00793	1	0.970938	0.835	1.04177	0.749	29.457	24.412	28.868	29.69	28.601	29.579
Tb927.9.3930	0.91476	0.445	1.00193	1	1.0299	0.93	1.08251	0.494	0.920924	0.353	32.222	29.476	32.284	33.186	34.881	32.304
Tb927.9.3920	0.978037	0.688	0.894572	0.0792	0.756521	0.00593	0.750559	0.002	0.726303	0.00175	1385.34	1354.91	1239.28	1048.04	1039.78	1051.15
Tb927.9.390	0.792632	0.943	0.493328	0.484	0.821223	0.942	1.9844	0.596	1.43321	0.806	0.024	0.019	0.012	0.02	0.048	0.05
Tb927.9.3880	1.0224	0.926	1.13559	0.125	1.30216	0.0565	1.34541	0.00951	1.36408	0.00974	43.151	44.118	49.002	56.19	58.056	61.748
Tb927.9.3870	1.01373	0.994	1.04253	0.738	1.15806	0.203	1.17012	0.0556	1.07967	0.26	39.384	39.924	41.058	45.609	46.083	46.048
Tb927.9.3860	0.873495	0.129	0.898344	0.163	1.01055	1	1.04312	0.515	1.03906	0.422	40.721	35.569	36.581	41.15	42.477	43.246
Tb927.9.3850	1.02745	0.816	0.974372	0.904	0.984031	0.985	0.958391	0.564	1.02951	0.727	73.315	75.328	71.436	72.145	70.265	73.855
Tb927.9.3840	0.921722	0.636	0.951879	0.856	1.03332	0.865	1.08347	0.586	1.05099	0.691	66.912	61.674	63.692	69.142	72.497	77.368
Tb927.9.3830	1.14173	0.682	1.38826	0.192	1.42144	0.0402	1.77738	0.0242	1.55863	0.0158	22.909	26.156	31.804	32.564	40.719	40.609
Tb927.9.3820	1.11906	0.422	1.26589	0.239	1.38779	0.0375	1.60078	0.00478	1.55722	0.000926	43.171	48.311	54.65	59.912	69.107	74.967
Tb927.9.3810	0.60089	0.558	0.520193	0.244	0.63931	0.364	0.612981	0.395	0.964308	1	3.384	2.033	1.76	2.163	2.074	4.017
Tb927.9.3800	0.95023	0.824	1.00388	1	1.12641	0.564	1.16623	0.238	1.06057	0.527	54.354	51.649	54.565	61.225	63.389	60.798
Tb927.9.380	1.96745	0.504	1	1	10.6983	0.0013	5.0089	0.13	18.1741	0.000209	0.012	0.023	0.012	0.128	0.06	0.035
Tb927.9.3790	1.07337	0.317	1.19474	0.114	1.13932	0.164	1.19451	0.0129	1.09203	0.104	136.06	146.042	162.556	155.016	162.525	150.166
Tb927.9.3780	1.13691	0.249	1.43683	0.0115	1.24011	0.0357	1.22482	0.0571	1.24935	0.00324	157.362	178.906	226.102	195.146	192.74	186.188
Tb927.9.3770	1.10294	0.181	1.07061	0.547	1.15051	0.121	1.2058	0.0223	1.29144	0.00707	68.397	75.437	73.226	78.691	82.472	93.985
Tb927.9.3760	0.969731	0.901	1.01215	1	1.0761	0.475	1.1259	0.0907	1.08218	0.309	68.208	66.144	69.037	73.399	76.796	75.048
Tb927.9.3750	1.26228	0.0496	1.46909	0.00463	1.49333	0.0186	1.57523	0.00157	1.59692	0.00305	27.723	34.994	40.727	41.4	43.67	46.493
Tb927.9.3740	1.03429	1	1.34502	0.554	1.14613	0.712	0.851297	0.567	0.679063	0.187	4.436	4.588	5.966	5.084	3.776	5.32
Tb927.9.3730	0.247586	0.556	0.260219	0.566	1.0598	1	1.97084	0.686	0.733727	0.963	0.128	0.032	0.033	0.135	0.251	0.036
Tb927.9.3720	12.5242	0.193	19.7252	0.177	26.7604	0.146	68.4605	0.000292	15.9334	0.129	0.012	0.149	0.235	0.319	0.816	0.206
Tb927.9.3710	1.13767	0.917	0.620541	0.679	0.510534	0.384	1.4226	0.347	1.82603	0.198	0.962	1.095	0.597	0.491	1.369	1.263
Tb927.9.3700	0.505807	0.246	0.252872	0.101	0.835628	0.69	0.638058	0.229	0.926227	0.925	2.164	1.095	0.547	1.809	1.381	1.435
Tb927.9.370	1.58678	0.504	1.66062	0.484	2.90503	0.146	1.63675	0.417	1	1	0.012	0.019	0.02	0.035	0.02	0.053
Tb927.9.3680	0.857711	0.207	1.00669	1	1.15215	0.167	1.20411	0.0323	1.13549	0.0752	52.616	45.13	52.968	60.622	63.356	58.698
Tb927.9.3670	0.953173	0.64	1.11474	0.225	1.26107	0.0224	1.33616	0.0118	1.33244	0.00508	33.837	32.253	37.72	42.671	45.212	46.634
Tb927.9.3660	1.0764	0.788	1.12457	0.527	1.22119	0.288	1.19285	0.195	1.17941	0.45	33.087	35.615	37.209	40.405	39.468	35.534
Tb927.9.3650	0.938348	0.267	1.00995	1	1.10337	0.41	1.08039	0.108	1.00594	0.978	54.03	50.699	54.567	59.615	58.373	53.034
Tb927.9.3640	0.837576	0.0119	0.770629	0.00541	0.761114	0.0224	0.766281	0.00446	0.757522	0.0247	104.584	87.597	80.595	79.6	80.141	82.347
Tb927.9.3630	1.11085	0.36	1.23315	0.0778	1.37288	0.00942	1.494	0.00217	1.32392	0.00742	66.125	73.455	81.542	90.781	98.79	85.461
Tb927.9.3620	1.03041	0.886	1.18868	0.153	1.21344	0.152	1.29543	0.0215	1.24251	0.0428	41.899	43.173	49.804	50.842	54.277	52.419
Tb927.9.3600	0.981503	0.77	0.95045	0.571	1.00386	1	1.04194	0.263	1.02332	0.561	82.83	81.298	78.725	83.149	86.304	82.568
Tb927.9.360	2.70902	0.504	1.55517	0.484	1.58736	0.445	2.90303	0.144	3.80992	0.139	0.012	0.032	0.019	0.019	0.035	0.076
Tb927.9.3590	0.937169	0.504	0.883485	0.0673	0.935789	0.443	0.981939	0.764	0.988667	0.965	94.284	88.36	83.298	88.23	92.581	87.39
Tb927.9.3580	1.0538	0.652	1.06469	0.468	1.05488	0.68	1.03065	0.858	1.03545	0.777	31.62	33.321	33.665	33.355	32.589	32.2
Tb927.9.3570	1.02031	1	0.67065	0.217	0.875322	0.725	0.884618	0.605	0.62488	0.0603	3.798	3.875	2.547	3.324	3.36	2.399
Tb927.9.3560	1.08735	0.369	1.1128	0.514	1.0885	0.524	1.08389	0.114	1.06216	0.441	29.745	32.343	33.1	32.377	32.24	31.56
Tb927.9.3550	0.952417	0.808	0.969972	0.956	1.0099	1	1.01376	0.951	1.08568	0.339	87.013	82.873	84.4	87.875	88.21	94.398
Tb927.9.3540	0.980916	0.916	1.02654	0.862	1.01252	0.982	1.07177	0.406	1.0206	0.858	107.448	105.397	110.299	108.792	115.16	117.137
Tb927.9.3530	1.00283	1	1.09955	0.259	1.18239	0.0562	1.29668	0.0133	1.28158	0.0504	75.06	75.272	82.532	88.749	97.328	103.79
Tb927.9.3520	0.854839	0.425	1.20205	0.112	1.42046	0.0247	1.4553	0.00909	1.33171	0.0161	51.13	43.708	61.461	72.628	74.409	69.817
Tb927.9.350	0.620258	0.504	0.620258	0.484	1.59075	0.79	1.48052	0.652	0.952507	1	0.019	0.012	0.012	0.031	0.028	0.012
Tb927.9.3490	0.839768	0.135	1.071	0.242	1.25904	0.0667	1.29838	0.00798	1.3291	0.00753	51.819	43.516	55.498	65.242	67.28	67.529
Tb927.9.3480	0.821312	0.104	0.868576	0.42	0.936405	0.626	0.879806	0.353	0.901005	0.245	61.885	50.827	53.752	57.95	54.447	53.688
Tb927.9.3470	1.03548	0.736	1.14869	0.421	1.32947	0.0208	1.42135	0.0119	1.29285	0.0233	48.286	49.999	55.466	64.195	68.632	67.415
Tb927.9.3460	0.947201	0.577	0.931076	0.619	0.965807	0.819	0.969154	0.791	0.954291	0.543	36.863	34.917	34.322	35.603	35.726	36.599
Tb927.9.3450	0.993264	1	1.05162	0.784	1.05742	0.612	1.03923	0.708	0.999536	1	102.883	102.19	108.194	108.791	106.919	95.811
Tb927.9.3440	0.968875	0.884	1.03723	0.938	1.06401	0.676	1.06076	0.594	0.982485	0.892	99.71	96.606	103.422	106.092	105.768	103.159
Tb927.9.3410	1.03412	0.788	0.98045	0.957	0.96725	0.733	0.931251	0.498	0.924948	0.449	74.293	76.828	72.84	71.86	69.185	68.075
Tb927.9.3400	1.01389	0.9	1.08385	0.386	1.15305	0.0416	1.16343	0.0246	1.09984	0.156	68.999	69.958	74.785	79.56	80.276	77.401
Tb927.9.340	0.641307	0.504	1.00936	1	1.06482	1	0.641307	0.417	0.641307	0.422	0.019	0.012	0.019	0.02	0.012	0.012
Tb927.9.3390	0.978144	0.974	1.00221	1	1.09895	0.454	1.18402	0.0942	1.09499	0.308	59.005	57.715	59.135	64.844	69.863	69.256
Tb927.9.3380	1.20253	0.782	1.43697	0.629	1.41347	0.447	1.20345	0.803	1.22493	0.646	8.321	10.007	11.958	11.762	10.014	10.46
Tb927.9.3370	0.899429	0.529	0.872047	0.315	0.988506	1	1.03053	0.878	0.969057	0.639	95.511	85.905	83.29	94.413	98.426	104.556
Tb927.9.3360	0.949771	0.384	0.929339	0.281	1.00414	1	1.00129	1	0.991089	0.972	59.477	56.49	55.275	59.723	59.554	62.156
Tb927.9.3350	1.00152	1	0.924522	0.611	0.923723	0.61	0.985009	0.987	0.960539	0.784	63.192	63.288	58.422	58.372	62.245	65.021
Tb927.9.3340	0.988549	0.967	1.01878	0.867	1.03305	0.68	1.07632	0.135	1.01952	0.808	73.015	72.179	74.386	75.429	78.588	83.248
Tb927.9.3320	0.891705	0.736	0.814808	0.432	0.857942	0.236	1.01714	0.952	1.07297	0.399	47.102	42.001	38.379	40.411	47.909	51.84
Tb927.9.3300	0.822404	0.0754	0.93906	0.579	1.06973	0.551	1.12942	0.193	1.14405	0.142	46.592	38.317	43.753	49.841	52.622	57.659
Tb927.9.330	1.47	0.504	1	1	1	1	2.27415	0.126	1	1	0.012	0.018	0.012	0.012	0.027	0.033
Tb927.9.3290	0.98623	0.991	1.00263	1	1.07597	0.235	1.1811	0.0743	1.1616	0.11	78.591	77.508	78.797	84.561	92.824	95.915
Tb927.9.3280	0.875068	0.0435	0.805197	0.0165	0.831109	0.0197	0.877484	0.11	0.893801	0.0375	55.37	48.452	44.583	46.018	48.586	54.308
Tb927.9.3270	1.13387	0.819	0.989135	1	0.858321	0.712	0.939466	0.914	1.62807	0.0985	2.624	2.975	2.596	2.252	2.465	5.502
Tb927.9.3260	0.863448	0.94	0.738146	0.82	1.16883	0.845	1.39935	0.613	1.62234	0.346	1.111	0.959	0.82	1.299	1.555	1.978
Tb927.9.3250	0.277919	0.504	1.16082	1	0.277919	0.445	0.277919	0.417	0.277919	0.422	0.043	0.012	0.05	0.012	0.012	0.012
Tb927.9.3240	1	1	1	1	1	1	1	1	1	1	0.012	0.012	0.012	0.012	0.012	0.045
Tb927.9.3230	2.60015	0.504	1	1	3.37804	0.445	2.50497	0.417	2.4763	0.422	0.012	0.031	0.012	0.04	0.03	0.012
Tb927.9.3220	0.216625	0.504	0.801129	1	0.216625	0.445	0.216625	0.417	0.216625	0.422	0.055	0.012	0.044	0.012	0.012	0.18
Tb927.9.3210	2.33676	0.608	0.865696	1	0.40878	0.682	0.30313	0.457	1.08704	1	0.086	0.202	0.075	0.035	0.026	0.249
Tb927.9.3200	0.80333	1	1.89699	0.848	1.71777	0.852	0.137953	0.379	0.468564	0.804	0.235	0.189	0.446	0.404	0.032	0.39
Tb927.9.320	0.385138	0.504	0.385138	0.484	0.385138	0.445	0.715899	0.884	0.385138	0.422	0.031	0.012	0.012	0.012	0.022	0.025
Tb927.9.3190	0.0845587	0.245	0.665645	0.287	0.882912	0.885	0.311472	0.0987	0.612743	0.46	2.353	0.199	1.567	2.078	0.733	1.489
Tb927.9.3180	0.666305	0.172	0.733272	0.368	1.12849	0.703	0.613892	0.0974	1.03255	1	3.51	2.339	2.574	3.961	2.155	2.505
Tb927.9.3170	0.923585	0.792	0.912502	0.782	0.888747	0.739	0.895471	0.577	0.795855	0.212	307.851	284.326	280.914	273.601	275.671	247.541
Tb927.9.3160	1.08854	0.798	1.3732	0.255	1.67915	0.0717	1.82532	0.026	1.58501	0.146	19.784	21.536	27.167	33.22	36.112	35.11
Tb927.9.3150	1.13263	0.675	1.3952	0.0821	1.63931	0.0332	1.96854	0.00398	1.82494	0.0143	19.409	21.983	27.079	31.817	38.207	33.418
Tb927.9.3130	0.97263	0.92	1.00023	1	1.0625	0.587	1.11119	0.341	1.01612	0.975	54.496	53.004	54.508	57.902	60.555	57.298
Tb927.9.3120	1.01258	0.976	1.07395	0.612	1.11269	0.437	1.10777	0.0974	0.993486	1	72.396	73.307	77.75	80.554	80.198	71.303
Tb927.9.3110	1.08191	0.682	1.12607	0.35	1.35719	0.0401	1.24169	0.0994	1.02437	0.795	34.375	37.191	38.709	46.653	42.683	38.686
Tb927.9.3100	1.00297	1	1.33854	0.0122	1.3317	0.00635	1.30046	0.00512	1.28242	0.00765	89.341	89.606	119.586	118.975	116.184	112.829
Tb927.9.310	3.37332	0.146	1.01369	1	2.0149	0.472	1.25343	0.887	1.23908	0.898	0.018	0.062	0.019	0.037	0.023	0.033
Tb927.9.3090	0.906014	0.2	1.16288	0.188	1.24803	0.0265	1.25748	0.0119	1.18241	0.0128	64.999	58.89	75.586	81.12	81.734	76.472
Tb927.9.3080	0.96234	0.816	1.05209	0.824	1.02991	0.94	1.13065	0.346	1.06841	0.56	36.535	35.159	38.438	37.628	41.308	42.208
Tb927.9.3070	0.936158	0.683	0.956429	0.825	1.08108	0.563	1.16553	0.224	1.08764	0.392	38.379	35.928	36.706	41.491	44.731	45.875
Tb927.9.3060	0.958899	0.82	1.19758	0.479	1.01938	1	1.09636	0.795	1.22684	0.0974	17.957	17.219	21.505	18.305	19.688	23.44
Tb927.9.3030	1.01535	0.993	1.13038	0.636	1.11899	0.656	1.21025	0.0649	1.08899	0.421	57.995	58.886	65.557	64.896	70.189	67.932
Tb927.9.3020	2.00617	0.31	1.21766	0.945	1.29436	0.71	1.35468	0.673	1.38518	0.545	4.238	8.502	5.16	5.485	5.741	5.541
Tb927.9.3010	0.926754	0.675	1.05254	0.905	1.11266	0.445	1.25333	0.0478	1.02946	0.76	62.023	57.48	65.281	69.01	77.735	72.345
Tb927.9.3000	1.01447	1	1.07674	0.66	1.1788	0.0261	1.20453	0.0144	1.09845	0.0917	44.081	44.719	47.464	51.963	53.097	54.642
Tb927.9.300	1.15331	1	0.574038	0.484	0.948399	1	0.911892	1	2.77737	0.163	0.021	0.024	0.012	0.02	0.019	0.012
Tb927.9.2990	1.01919	0.92	0.985642	1	0.949564	0.634	0.954034	0.462	1.02361	0.761	79.611	81.139	78.468	75.596	75.952	79.913
Tb927.9.2980	0.982532	1	1.11356	0.555	1.11781	0.578	1.07132	0.738	1.06489	0.793	100.85	99.088	112.303	112.731	108.043	111.708
Tb927.9.2970	1.02921	0.779	1.10689	0.262	1.13015	0.224	1.05717	0.397	1.03843	0.774	121.144	124.682	134.093	136.911	128.07	132.739
Tb927.9.2960	0.900611	0.753	1.31351	0.21	1.61137	0.0231	1.87205	0.00617	1.84389	0.00849	72.542	65.332	95.285	116.892	135.802	150.68
Tb927.9.2950	0.897931	0.87	1.39672	0.202	1.80423	0.0365	1.95944	0.0127	1.99008	0.0122	99.46	89.308	138.918	179.449	194.885	211.331
Tb927.9.2940	1.01822	0.774	1.09938	0.333	1.16311	0.141	1.08262	0.164	1.05706	0.365	54.599	55.594	60.025	63.505	59.11	60.327
Tb927.9.2930	1.14897	0.522	1.17207	0.484	1.30845	0.247	1.24497	0.144	1.20553	0.182	47.104	54.121	55.209	61.633	58.643	52.353
Tb927.9.2920	1.02832	0.835	1.15236	0.149	1.21627	0.089	1.15499	0.0742	1.09609	0.345	55.406	56.975	63.847	67.388	63.993	62.959
Tb927.9.2910	0.93949	0.794	1.06462	0.944	1.28311	0.175	1.31096	0.105	1.20988	0.276	52.041	48.892	55.404	66.774	68.223	67.49
Tb927.9.2900	0.80519	0.121	0.649049	0.0244	0.703211	0.0472	0.638216	0.0108	0.650574	0.00891	32.702	26.331	21.225	22.996	20.871	21.371
Tb927.9.290	0.56658	0.504	0.56658	0.484	1.03468	1	0.98403	1	0.983461	1	0.021	0.012	0.012	0.022	0.021	0.053
Tb927.9.2890	0.798702	0.269	0.636364	0.0665	0.761005	0.159	0.726927	0.154	0.604867	0.0279	39.195	31.305	24.942	29.827	28.492	29.779
Tb927.9.2880	0.805187	0.185	0.746335	0.0788	0.753408	0.0085	0.644808	0.00593	0.820773	0.0339	23.139	18.631	17.269	17.433	14.92	16.274
Tb927.9.2870	1.12075	0.464	1.29511	0.149	1.44042	0.0361	1.588	0.0107	1.74437	0.00318	48.094	53.902	62.288	69.276	76.374	82.143
Tb927.9.2860	0.899015	0.729	1.05587	0.514	1.12504	0.123	1.07519	0.417	1.30426	0.115	8.107	7.288	8.56	9.12	8.716	10.037
Tb927.9.2853	0.955872	0.727	1.04581	0.718	1.25677	0.0808	1.21359	0.0281	1.41349	0.0149	18.223	17.419	19.058	22.902	22.115	25.304
Tb927.9.2840	1.0078	1	1.04565	0.828	1.2223	0.19	1.31746	0.02	1.30208	0.12	6.272	6.321	6.558	7.666	8.263	9.273
Tb927.9.2820	1.0129	1	1.18101	0.632	1.0622	0.842	1.25799	0.266	1.35434	0.276	18.504	18.742	21.853	19.655	23.277	28.632
Tb927.9.2810	0.88366	0.668	0.912661	0.768	1.28608	0.268	1.42633	0.11	1.37373	0.148	11.652	10.297	10.635	14.986	16.62	17.868
Tb927.9.2800	1.19916	0.0468	1.10636	0.465	1.04314	0.58	1.04591	0.467	1.01911	0.965	50.271	60.283	55.618	52.44	52.579	51.686
Tb927.9.280	2.26493	0.504	1	1	1	1	1	1	1	1	0.012	0.027	0.012	0.012	0.012	0.012
Tb927.9.2790	1.06186	0.743	1.07428	0.597	0.994519	1	0.98285	0.998	0.971544	0.964	43.197	45.869	46.406	42.96	42.456	40.447
Tb927.9.2780	0.964031	0.704	1.11534	0.518	1.17603	0.065	1.23692	0.0545	1.16808	0.122	41.85	40.345	46.677	49.217	51.765	51.168
Tb927.9.2770	1.16124	0.116	1.16647	0.198	1.35446	0.0186	1.43574	0.0012	1.32723	0.00856	26.391	30.646	30.785	35.746	37.891	37.407
Tb927.9.2760	1.11041	0.322	1.31785	0.0172	1.45438	0.004	1.50174	0.0028	1.44066	0.00424	59.751	66.348	78.743	86.901	89.731	84.504
Tb927.9.2750	1.11313	0.538	1.15129	0.416	1.42296	0.02	1.43252	0.0404	1.40094	0.0204	57.27	63.749	65.935	81.493	82.041	73.556
Tb927.9.2740	1.15048	0.287	1.2126	0.0857	1.45616	0.00982	1.52763	0.00701	1.44479	0.00685	77.294	88.926	93.727	112.553	118.078	108.244
Tb927.9.2730	1.0406	0.648	1.18266	0.0673	1.24619	0.0112	1.28635	0.0042	1.22673	0.0273	37.772	39.306	44.672	47.072	48.589	46.257
Tb927.9.2720	0.982608	0.981	1.0916	0.368	1.28533	0.0421	1.21906	0.0775	1.14184	0.118	55.577	54.61	60.668	71.435	67.752	64.808
Tb927.9.2710	0.929001	0.597	1.14252	0.306	1.15587	0.23	1.19924	0.148	1.11903	0.211	37.493	34.831	42.836	43.337	44.963	41.824
Tb927.9.2700	2.30384	0.00106	2.82443	0.000671	3.12767	0.00105	3.2334	0.000254	3.21868	0.000182	16.933	39.012	47.827	52.962	54.752	51.233
Tb927.9.270	1.75643	0.474	0.392015	0.169	1.20437	0.928	0.743184	0.824	0.95448	1	0.03	0.053	0.012	0.037	0.023	0.045
Tb927.9.2690	2.4743	0.00146	3.08948	0.0036	3.389	0.0021	3.84756	0.000292	3.6351	0.000201	13.657	33.792	42.193	46.284	52.546	45.9
Tb927.9.2680	2.33653	0.0176	2.03808	0.0148	2.68786	0.00489	2.47212	0.00724	2.66693	0.00475	11.639	27.195	23.721	31.284	28.773	31.462
Tb927.9.2670	0.848709	0.0382	0.881217	0.178	0.875743	0.12	0.870737	0.0868	0.917952	0.434	64.657	54.875	56.977	56.623	56.299	62.184
Tb927.9.2650	0.876695	0.109	0.894145	0.277	0.880954	0.15	0.916241	0.207	0.886079	0.258	58.858	51.6	52.627	51.851	53.928	52.769
Tb927.9.2640	0.922442	0.478	0.949634	0.837	0.976754	0.857	1.05483	0.587	0.930199	0.472	26.267	24.23	24.944	25.656	27.707	23.556
Tb927.9.2630	0.982162	0.764	0.971808	0.732	1.02941	0.573	1.03096	0.631	1.03643	0.62	33.17	32.579	32.235	34.146	34.197	35.563
Tb927.9.2620	0.923943	0.137	0.912795	0.128	0.971281	0.765	1.04404	0.442	1.03605	0.609	71.213	65.797	65.003	69.168	74.35	75.616
Tb927.9.2610	1.01123	1	1.35663	0.174	1.57168	0.0343	1.88234	0.00844	1.8018	0.0193	33.536	33.913	45.496	52.708	63.126	60.256
Tb927.9.2600	1.05218	0.553	1.1189	0.343	1.17803	0.0682	1.3142	0.0343	1.16886	0.258	64.718	68.094	72.413	76.239	85.052	88.312
Tb927.9.260	1	1	1	1	1	1	1	1	1	1	0.012	0.012	0.012	0.012	0.012	0.012
Tb927.9.2590	0.923481	0.293	0.911687	0.343	0.946387	0.46	0.918279	0.131	0.918341	0.161	56.085	51.793	51.132	53.078	51.502	53.515
Tb927.9.2580	1.00585	0.999	0.94178	0.256	0.993545	0.984	1.00188	1	0.966996	0.441	81.271	81.747	76.539	80.746	81.424	79.649
Tb927.9.2570	0.971855	0.924	0.953736	0.798	1.05364	0.74	1.10613	0.413	1.15532	0.252	12.17	11.828	11.607	12.823	13.462	12.868
Tb927.9.2560	0.975247	0.752	1.04042	0.766	1.08971	0.244	1.0696	0.266	1.09197	0.15	48.686	47.481	50.653	53.053	52.074	55.685
Tb927.9.2550	0.823676	0.0557	0.974208	0.92	1.18284	0.0236	1.26092	0.00464	1.22502	0.0327	41.49	34.174	40.42	49.076	52.315	49.003
Tb927.9.2520	1.04282	0.941	1.03229	1	1.03638	0.984	0.803964	0.594	1.08579	0.685	17.312	18.054	17.871	17.942	13.919	18.168
Tb927.9.2500	1.33534	0.197	1.25928	0.285	0.82659	0.634	1.17486	0.323	0.94899	0.898	2.938	3.923	3.699	2.428	3.451	2.069
Tb927.9.250	1.49792	0.713	1.53886	0.684	2.8501	0.382	2.33722	0.405	2.28976	0.422	0.019	0.029	0.029	0.054	0.045	0.03
Tb927.9.2490	0.908539	0.152	0.92465	0.349	0.801774	0.0435	0.784787	0.00453	0.800517	0.00708	128.471	116.721	118.791	103.005	100.822	99.508
Tb927.9.2480	1.17425	0.173	1.14637	0.784	1.17101	0.486	1.1053	0.53	1.29317	0.155	28.294	33.225	32.436	33.133	31.274	27.794
Tb927.9.2470	0.930358	0.2	0.910115	0.297	0.788584	0.0271	0.740959	0.00208	0.776	0.00353	407.033	378.687	370.447	320.979	301.595	299.405
Tb927.9.2460	0.963539	0.785	0.907653	0.715	0.840558	0.314	0.781042	0.0172	0.794219	0.0659	339.501	327.122	308.149	285.37	265.164	259.753
Tb927.9.2450	0.928684	0.287	0.92574	0.293	0.870592	0.156	0.824887	0.0579	0.830807	0.063	57.961	53.828	53.657	50.461	47.812	45.774
Tb927.9.2440	0.881119	0.163	0.826716	0.131	0.790238	0.0255	0.785248	0.00754	0.805393	0.044	61.604	54.281	50.929	48.682	48.375	44.061
Tb927.9.2430	0.916285	0.126	0.916155	0.338	0.733181	0.0625	0.748883	0.0141	0.793501	0.00948	46.591	42.691	42.685	34.16	34.891	37.904
Tb927.9.2420	1.34273	0.0295	1.44308	0.00463	1.57614	0.00769	1.64756	0.00111	1.65421	0.00331	51.15	68.681	73.814	80.62	84.273	77.201
Tb927.9.2400	0.679323	0.0475	0.539222	0.0188	0.655624	0.0534	0.715302	0.0428	0.771799	0.0822	29.562	20.082	15.941	19.382	21.146	22.656
Tb927.9.240	1	1	1	1	1	1	1	1	1	1	0.012	0.012	0.012	0.012	0.012	0.012
Tb927.9.2390	0.999022	1	1.31544	0.114	1.14243	0.422	1.0707	0.81	1.09014	0.682	160.393	160.237	210.987	183.239	171.733	170.319
Tb927.9.2380	1	1	1	1	1	1	1	1	1	1	0.012	0.012	0.012	0.012	0.012	0.012
Tb927.9.2350	1.51836	0.00203	1.59706	0.003	1.62816	0.00242	1.49815	0.00239	1.52678	0.000517	61.49	93.364	98.203	100.115	92.121	86.062
Tb927.9.2340	1	1	1	1	1	1	1	1	1	1	0.012	0.012	0.012	0.012	0.012	0.012
Tb927.9.2320	0.565414	0.00548	0.491126	0.00232	0.487832	0.00181	0.452518	0.00116	0.482541	0.000772	93.334	52.772	45.839	45.531	42.235	44.607
Tb927.9.2310	0.98555	0.896	1.11824	0.101	1.07608	0.292	1.09129	0.331	1.06628	0.24	44.445	43.803	49.7	47.826	48.502	50.517
Tb927.9.2300	1.02016	0.95	1.10796	0.291	0.999716	1	1.04381	0.727	0.944972	0.735	40.92	41.745	45.338	40.908	42.713	43.439
Tb927.9.230	1.49724	0.713	0.623984	0.484	1.00211	1	0.623984	0.417	1.10532	1	0.019	0.029	0.012	0.019	0.012	0.028
Tb927.9.2290	1.36793	0.0221	1.78024	0.00435	1.88421	0.00129	2.06543	0.000546	2.03003	0.00141	40.68	55.647	72.42	76.649	84.021	88.742
Tb927.9.2280	0.92643	0.467	0.874129	0.503	0.82943	0.195	0.883993	0.224	0.938622	0.603	106.24	98.424	92.867	88.118	93.915	103.908
Tb927.9.2270	0.850308	0.0142	0.811525	0.0159	0.841847	0.0242	0.811176	0.0174	0.798456	0.00629	48.01	40.823	38.961	40.417	38.945	39.685
Tb927.9.2260	0.511745	0.00298	0.600283	0.00468	0.681636	0.0194	0.7178	0.00704	0.77431	0.0145	72.827	37.269	43.717	49.642	52.275	59.034
Tb927.9.2250	0.998798	1	1.19735	0.0477	1.26369	0.128	1.26809	0.0828	1.27173	0.0122	20.603	20.578	24.668	26.035	26.126	28.688
Tb927.9.2240	0.85216	0.0188	1.01928	0.856	1.07393	0.285	1.02244	0.699	1.058	0.258	47.47	40.452	48.385	50.979	48.535	49.55
Tb927.9.2230	1.16916	0.632	1.23653	0.502	1.29198	0.35	1.16656	0.624	1.23746	0.38	22.376	26.161	27.668	28.909	26.103	25.774
Tb927.9.2220	1.06933	0.309	1.18392	0.016	1.37651	0.0359	1.42576	0.009	1.46211	0.00847	31.493	33.676	37.285	43.35	44.901	46.993
Tb927.9.2210	1.10189	0.452	1.12352	0.608	1.42651	0.0585	1.50874	0.011	1.51295	0.0145	25.436	28.028	28.578	36.285	38.377	41.793
Tb927.9.220	3.28835	0.201	1	1	4.164	0.18	3.87126	0.148	1.59204	0.422	0.012	0.039	0.012	0.05	0.046	0.035
Tb927.9.2190	1.00116	1	1.04781	0.744	1.04329	0.824	1.02735	0.805	1.04886	0.548	77.292	77.382	80.987	80.638	79.405	85.397
Tb927.9.2160	1.01344	1	1.06885	0.5	1.04824	0.623	1.06106	0.554	1.08488	0.345	92.555	93.799	98.927	97.019	98.206	99.984
Tb927.9.2150	1.01444	1	1.08185	0.618	1.1591	0.327	1.05203	0.836	1.13703	0.393	39.742	40.316	42.995	46.065	41.81	43.465
Tb927.9.2140	1.23866	0.0292	1.60643	0.00178	1.86829	0.00222	1.95171	0.000374	1.94385	0.000338	33.864	41.946	54.4	63.268	66.093	63.101
Tb927.9.2130	0.818821	0.0173	0.919512	0.11	1.05225	0.495	1.02574	0.628	1.071	0.279	51.306	42.01	47.177	53.987	52.627	54.797
Tb927.9.2120	0.726414	0.0907	0.580132	0.0175	0.615434	0.0585	0.611964	0.043	0.699798	0.0813	41.476	30.128	24.061	25.525	25.382	30.451
Tb927.9.2110	0.894702	0.371	0.833877	0.235	0.791429	0.0467	0.769912	0.0218	0.820146	0.0595	137.276	122.821	114.471	108.644	105.69	114.187
Tb927.9.2100	1.06079	0.395	1.21666	0.0219	1.27603	0.0116	1.28846	0.00425	1.3181	0.00473	58.667	62.234	71.378	74.861	75.59	74.216
Tb927.9.210	12.6022	0.000174	2.35252	0.165	12.0296	0.00151	2.57952	0.417	3.25131	0.13	0.012	0.15	0.028	0.143	0.031	0.064
Tb927.9.2090	0.640439	0.0221	0.648037	0.15	0.756995	0.148	0.646649	0.0395	0.752923	0.034	23.803	15.244	15.425	18.019	15.392	18.92
Tb927.9.2080	0.802844	0.059	0.78137	0.238	0.889344	0.266	0.70294	0.188	0.874717	0.104	88.873	71.351	69.443	79.039	62.473	77.068
Tb927.9.2070	1.03866	0.843	1.35432	0.0791	1.64412	0.00301	1.8085	0.00139	1.76585	0.00207	39.886	41.427	54.018	65.577	72.133	71.475
Tb927.9.2060	0.986966	0.994	1.00593	1	1.08867	0.351	1.12683	0.213	1.11542	0.165	38.672	38.168	38.901	42.101	43.577	43.575
Tb927.9.2050	1.0424	0.614	1.20685	0.0407	1.32624	0.0146	1.34957	0.00327	1.33063	0.0132	59.373	61.89	71.654	78.742	80.128	75.807
Tb927.9.2040	1.11041	0.317	1.04269	0.92	1.37285	0.0372	1.35572	0.0147	1.36499	0.0178	53.887	59.836	56.187	73.978	73.055	69.965
Tb927.9.2030	0.936185	0.443	0.831297	0.101	0.705306	0.00525	0.721721	0.026	0.693474	0.0285	30.35	28.413	25.23	21.406	21.904	21.228
Tb927.9.2020	0.693168	0.00438	0.760262	0.0121	0.726784	0.0196	0.811294	0.0102	0.876071	0.041	1055.22	731.442	802.241	766.915	856.091	984.25
Tb927.9.2010	1.00322	1	1.0356	0.718	1.03611	0.531	1.10253	0.0516	1.08174	0.136	106.822	107.166	110.625	110.68	117.775	114.831
Tb927.9.2000	1.03431	0.601	0.983106	0.95	1.06981	0.332	1.08768	0.173	1.08716	0.357	119.511	123.612	117.492	127.855	129.99	128.369
Tb927.9.200	2.34256	0.504	1	1	1	1	2.30825	0.417	1	1	0.012	0.028	0.012	0.012	0.028	0.029
Tb927.9.1990	1.08276	0.246	1.04327	0.746	1.11735	0.179	1.16501	0.0767	1.15069	0.042	123.634	133.866	128.983	138.142	144.035	140.306
Tb927.9.1980	0.915061	0.418	0.991363	1	1.04307	0.622	1.04664	0.578	1.04528	0.609	80.291	73.471	79.597	83.749	84.035	84.385
Tb927.9.1970	1.29119	0.0108	1.49471	0.0102	1.53902	0.00415	1.5076	0.000837	1.52925	0.000457	37.255	48.104	55.686	57.337	56.166	59.072
Tb927.9.1960	1.33634	0.032	1.48817	0.0257	1.20924	0.0598	1.11079	0.14	1.11377	0.206	125.662	167.928	187.006	151.956	139.584	137.355
Tb927.9.1950	0.9178	0.309	0.891817	0.182	0.887704	0.312	0.93877	0.626	0.845887	0.0418	46.975	43.113	41.893	41.699	44.098	43.807
Tb927.9.1940	0.89743	0.431	1.00182	1	1.11482	0.327	1.21206	0.0329	1.18432	0.056	45.79	41.093	45.873	51.048	55.5	58.295
Tb927.9.1920	0.90159	0.155	0.777217	0.0157	0.663221	0.0162	0.664287	0.00187	0.650654	0.00828	166.225	149.867	129.193	110.244	110.421	108.379
Tb927.9.1910	1.02953	0.682	1.10585	0.318	1.08413	0.519	1.17191	0.0626	1.173	0.0476	52.877	54.438	58.474	57.325	61.967	68.06
Tb927.9.190	0.998654	1	0.650093	0.484	0.650093	0.445	3.1512	0.312	1.72646	0.518	0.018	0.018	0.012	0.012	0.058	0.024
Tb927.9.1880	0.901981	0.307	0.915228	0.482	0.984332	0.95	0.973552	0.725	0.937981	0.337	94.426	85.17	86.421	92.946	91.928	88.602
Tb927.9.1850	0.988224	0.896	0.924196	0.187	0.794199	0.0256	0.813059	0.00703	0.800447	0.00779	1097.61	1084.68	1014.4	871.719	892.42	903.833
Tb927.9.18140	1	1	1	1	1	1	1	1	1	1	0.012	0.012	0.012	0.012	0.012	0.012
Tb927.9.18130	1.00014	1	1.23697	0.954	0.627102	0.445	0.953058	1	1.55763	0.61	0.019	0.019	0.024	0.012	0.018	0.02
Tb927.9.18120	1	1	1.62472	0.484	1.65836	0.445	1	1	1	1	0.012	0.012	0.019	0.02	0.012	0.012
Tb927.9.18110	0.575863	0.56	0.93786	1	0.617778	0.601	0.593998	0.518	2.1069	0.236	0.031	0.018	0.029	0.019	0.018	0.02
Tb927.9.18100	1.76689	0.504	2.19569	0.484	1	1	1.82253	0.417	3.76676	0.133	0.012	0.021	0.026	0.012	0.022	0.028
Tb927.9.1810	0.992502	0.979	0.929187	0.231	0.784641	0.0193	0.804367	0.00417	0.790591	0.00282	1122.66	1114.25	1043.16	880.889	903.034	931.877
Tb927.9.18080	0.622973	0.504	0.622973	0.484	0.622973	0.445	1.2398	0.913	0.983461	1	0.019	0.012	0.012	0.012	0.024	0.012
Tb927.9.18070	1	1	2.35553	0.165	1.52931	0.445	1.90182	0.417	1.4922	0.422	0.012	0.012	0.028	0.018	0.023	0.019
Tb927.9.18060	1	1	1	1	2.6505	0.445	2.47634	0.417	1	1	0.012	0.012	0.012	0.032	0.03	0.032
Tb927.9.18050	1	1	1.56139	0.484	1.59371	0.445	1.5157	0.417	1.51482	0.422	0.012	0.012	0.019	0.019	0.018	0.012
Tb927.9.18040	1.90172	0.598	0.97759	1	1.0313	1	0.963536	1	2.81817	0.116	0.019	0.037	0.019	0.02	0.019	0.056
Tb927.9.18030	3.02475	0.504	1	1	1	1	1	1	1	1	0.012	0.036	0.012	0.012	0.012	0.041
Tb927.9.18010	1	1	1	1	1	1	3.26786	0.14	1.72346	0.422	0.012	0.012	0.012	0.012	0.039	0.012
Tb927.9.18000	1	1	1	1	1	1	1	1	1	1	0.012	0.012	0.012	0.012	0.012	0.012
Tb927.9.180	4.65935	0.276	1.80072	0.863	1.60335	0.872	7.88101	0.0958	8.45238	0.0898	0.069	0.323	0.125	0.111	0.546	0.595
Tb927.9.17990	1.68328	0.504	1	1	1	1	1	1	1	1	0.012	0.02	0.012	0.012	0.012	0.052
Tb927.9.17980	1.03265	1	1.00936	1	0.556118	0.445	0.556118	0.417	0.556118	0.422	0.021	0.022	0.022	0.012	0.012	0.012
Tb927.9.17970	1	1	2.0027	0.484	1	1	1.56	0.417	1.66032	0.422	0.012	0.012	0.024	0.012	0.019	0.019
Tb927.9.17960	1	1	1.93908	0.484	1.53029	0.445	1	1	2.58718	0.138	0.012	0.012	0.023	0.018	0.012	0.033
Tb927.9.17950	1	1	1	1	1	1	1	1	1	1	0.012	0.012	0.012	0.012	0.012	0.037
Tb927.9.17940	1	1	2.23335	0.484	2.80983	0.445	2.30316	0.417	2.52515	0.422	0.012	0.012	0.027	0.034	0.027	0.2
Tb927.9.17930	1	1	1.72509	0.484	1	1	1	1	1	1	0.012	0.012	0.021	0.012	0.012	0.019
Tb927.9.17920	3.26292	0.504	1	1	1	1	1	1	1	1	0.012	0.039	0.012	0.012	0.012	0.012
Tb927.9.17910	0.93412	1	0.510818	0.484	2.43566	0.345	2.05787	0.565	1.91221	0.603	0.023	0.022	0.012	0.057	0.048	0.091
Tb927.9.17900	0.466955	0.616	0.990974	1	0.614827	0.808	1.44651	0.868	1.56778	0.824	0.049	0.023	0.049	0.03	0.071	0.068
Tb927.9.1790	0.884507	0.121	0.979001	0.976	1.0517	0.517	1.21309	0.0421	1.18404	0.0341	57.72	51.054	56.508	60.704	70.02	71.153
Tb927.9.17890	1	1	1	1	1	1	1.63764	0.417	1.61889	0.422	0.012	0.012	0.012	0.012	0.02	0.02
Tb927.9.17880	0.648935	0.504	0.648935	0.484	1.00792	1	0.98403	1	1.14124	0.97	0.018	0.012	0.012	0.019	0.018	0.02
Tb927.9.17870	1	1	1	1	1	1	1	1	1	1	0.012	0.012	0.012	0.012	0.012	0.012
Tb927.9.17850	1.11384	1	1.4524	0.764	18.2813	0.0362	71.2267	0.00315	111.81	0.00163	0.02	0.022	0.029	0.368	1.435	2.465
Tb927.9.17840	1	1	1	1	1	1	2.78822	0.417	1	1	0.012	0.012	0.012	0.012	0.033	0.012
Tb927.9.17830	1.38425	0.748	0.652701	0.484	0.652701	0.445	0.652701	0.417	1.0255	1	0.018	0.025	0.012	0.012	0.012	0.019
Tb927.9.17820	1	1	1	1	1	1	1	1	1	1	0.012	0.012	0.012	0.012	0.012	0.012
Tb927.9.17810	1	1	1	1	1	1	1	1	1	1	0.012	0.012	0.012	0.012	0.012	0.026
Tb927.9.17800	1	1	1	1	3.13957	0.445	2.90137	0.417	1	1	0.012	0.012	0.012	0.037	0.035	0.012
Tb927.9.1780	0.890336	0.251	0.970923	0.882	1.06143	0.592	1.09702	0.112	1.0812	0.184	40.216	35.806	39.047	42.686	44.118	43.385
Tb927.9.17780	1	1	1	1	2.30316	0.445	11.2393	0.000174	7.00675	0.128	0.012	0.012	0.012	0.027	0.134	0.096
Tb927.9.17770	0.678674	0.879	0.320579	0.386	1.51645	0.765	0.50042	0.558	0.790837	0.943	0.058	0.039	0.019	0.088	0.029	0.058
Tb927.9.17760	1	1	1	1	1	1	1	1	1	1	0.012	0.012	0.012	0.012	0.012	0.012
Tb927.9.17750	1.55207	0.504	1	1	1	1	2.94735	0.138	1.47815	0.422	0.012	0.019	0.012	0.012	0.035	0.012
Tb927.9.17740	0.534137	0.504	0.534137	0.484	0.534137	0.445	0.994848	1	1.05882	1	0.022	0.012	0.012	0.012	0.022	0.012
Tb927.9.17730	1	1	1	1	1	1	1	1	2.1936	0.422	0.012	0.012	0.012	0.012	0.012	0.012
Tb927.9.17720	1	1	1	1	1	1	1	1	1	1	0.012	0.012	0.012	0.012	0.012	0.012
Tb927.9.17710	1	1	1	1	1	1	1	1	1	1	0.012	0.012	0.012	0.012	0.012	0.012
Tb927.9.17700	1	1	1	1	1	1	1.54852	0.417	1	1	0.012	0.012	0.012	0.012	0.018	0.019
Tb927.9.1770	0.977958	0.828	1.05527	0.484	1.18919	0.0551	1.14038	0.174	1.11132	0.255	45.936	44.923	48.474	54.626	52.384	49.453
Tb927.9.17690	0.610814	0.896	0.32546	0.484	0.613902	0.856	0.395731	0.551	1.67471	0.137	0.308	0.188	0.1	0.189	0.122	0.185
Tb927.9.17680	1	1	1	1	1	1	1	1	1	1	0.012	0.012	0.012	0.012	0.012	0.012
Tb927.9.17670	1	1	1	1	1	1	1	1	1	1	0.012	0.012	0.012	0.012	0.012	0.03
Tb927.9.17660	1	1	2.12149	0.484	1	1	1	1	1	1	0.012	0.012	0.025	0.012	0.012	0.012
Tb927.9.17640	1.33132	0.43	1.24826	0.51	1.38651	0.335	1.26077	0.47	1.16277	0.671	8.55	11.382	10.672	11.854	10.779	10.548
Tb927.9.17630	5.95557	0.35	2.39705	0.773	8.37747	0.212	0.284645	0.417	1.93626	0.795	0.042	0.25	0.1	0.351	0.012	0.116
Tb927.9.17620	2.87016	0.225	2.41996	0.165	1	1	4.63076	0.136	6.23421	0.00301	0.012	0.034	0.029	0.012	0.055	0.03
Tb927.9.17610	1	1	1	1	1	1	1	1	1	1	0.012	0.012	0.012	0.012	0.012	0.012
Tb927.9.17600	4.86148	0.045	1.80029	0.484	1.51396	0.445	1.47808	0.417	1.59042	0.422	0.012	0.058	0.021	0.018	0.018	0.023
Tb927.9.1760	1.10175	0.494	1.18095	0.121	1.25703	0.0713	1.25343	0.137	1.29689	0.0964	62.687	69.065	74.03	78.799	78.573	74.798
Tb927.9.17590	1	1	1	1	1	1	1	1	1	1	0.012	0.012	0.012	0.012	0.012	0.012
Tb927.9.17580	0.543728	0.504	0.543728	0.484	0.543728	0.445	0.543728	0.417	0.543728	0.422	0.022	0.012	0.012	0.012	0.012	0.012
Tb927.9.17570	1	1	1	1	1.64604	0.445	1.56547	0.417	1	1	0.012	0.012	0.012	0.02	0.019	0.021
Tb927.9.17560	1	1	1	1	1	1	1	1	1	1	0.012	0.012	0.012	0.012	0.012	0.032
Tb927.9.17550	1	1	1	1	1	1	1	1	1	1	0.012	0.012	0.012	0.012	0.012	0.053
Tb927.9.17530	0.701773	0.988	0.254165	0.631	0.734825	0.982	0.54749	0.834	0.733727	0.98	0.168	0.118	0.043	0.124	0.092	0.036
Tb927.9.17520	1.54468	0.504	1	1	1	1	1	1	1.57509	0.422	0.012	0.018	0.012	0.012	0.012	0.012
Tb927.9.17510	0.578096	0.504	0.578096	0.484	0.976195	1	0.578096	0.417	0.578096	0.422	0.021	0.012	0.012	0.02	0.012	0.038
Tb927.9.17500	1	1	1	1	1	1	1	1	1	1	0.012	0.012	0.012	0.012	0.012	0.012
Tb927.9.1750	0.822593	0.12	0.820202	0.108	0.854974	0.246	0.802847	0.0874	0.799032	0.0557	53.708	44.18	44.052	45.919	43.12	40.851
Tb927.9.17490	4.40764	0.218	20.7929	0.000939	19.9255	0.000907	24.9188	0.00121	9.82498	0.129	0.012	0.053	0.248	0.238	0.297	0.257
Tb927.9.17480	1.75731	0.504	1	1	1.82069	0.445	1.73157	0.417	1	1	0.012	0.021	0.012	0.022	0.021	0.012
Tb927.9.17470	1	1	3.3667	0.175	1	1	1	1	1	1	0.012	0.012	0.04	0.012	0.012	0.012
Tb927.9.17460	1	1	1	1	1	1	1	1	1	1	0.012	0.012	0.012	0.012	0.012	0.027
Tb927.9.17450	0.467209	0.504	0.467209	0.484	1.98126	0.645	0.911892	1	1.04607	1	0.026	0.012	0.012	0.051	0.023	0.082
Tb927.9.17440	1.5321	0.504	1.95939	0.484	2.52605	0.146	1	1	3.32827	0.17	0.012	0.018	0.023	0.03	0.012	0.02
Tb927.9.17430	1.48379	0.571	0.990974	1	1.45674	0.781	2.76234	0.135	4.4673	0.0354	0.029	0.043	0.029	0.043	0.081	0.048
Tb927.9.17420	0.692527	0.875	0.647569	0.816	0.555849	0.637	0.551946	0.608	0.366881	0.381	0.053	0.037	0.034	0.029	0.029	0.019
Tb927.9.17410	0.571704	0.587	0.577832	0.586	1.52877	0.529	0.717557	0.804	0.709344	0.796	0.032	0.018	0.019	0.049	0.023	0.012
Tb927.9.17400	1	1	1	1	1	1	1	1	1	1	0.012	0.012	0.012	0.012	0.012	0.012
Tb927.9.1740	1.41815	0.47	0.694622	0.824	1.97556	0.0613	1.97192	0.0421	1.89089	0.0278	2.48	3.518	1.723	4.9	4.891	5.733
Tb927.9.17390	1.581	0.504	2.56438	0.165	1	1	1.96276	0.417	3.81569	0.15	0.012	0.019	0.031	0.012	0.023	0.084
Tb927.9.17380	0.998654	1	1.01369	1	0.629049	0.445	0.629049	0.417	1.23908	0.912	0.019	0.019	0.019	0.012	0.012	0.021
Tb927.9.17370	0.93412	1	0.576598	0.484	0.576598	0.445	0.576598	0.417	0.576598	0.422	0.021	0.019	0.012	0.012	0.012	0.012
Tb927.9.17360	2.49707	0.193	1	1	1	1	1	1	2.52142	0.13	0.012	0.03	0.012	0.012	0.012	0.012
Tb927.9.17350	1	1	1	1	1	1	4.35324	0.000292	1.59576	0.422	0.012	0.012	0.012	0.012	0.052	0.012
Tb927.9.17340	0.484042	0.504	0.484042	0.484	0.484042	0.445	0.901976	1	1.80747	0.66	0.025	0.012	0.012	0.012	0.022	0.012
Tb927.9.17330	8.61592	0.0199	12.595	0.00463	15.2698	0.00255	2.65132	0.127	2.14628	0.422	0.012	0.103	0.15	0.182	0.032	0.035
Tb927.9.17320	2.80476	0.504	2.93528	0.484	6.99995	0.152	2.40255	0.417	3.07912	0.422	0.012	0.033	0.035	0.083	0.029	0.114
Tb927.9.17310	0.522971	0.504	0.925193	1	0.948399	1	2.86934	0.199	1.67292	0.669	0.023	0.012	0.021	0.022	0.065	0.023
Tb927.9.1730	0.904293	0.284	1.05762	0.497	1.19425	0.102	1.1974	0.012	1.22853	0.0111	26.714	24.157	28.253	31.903	31.988	31.003
Tb927.9.17290	1.56707	0.504	1.58387	0.484	1	1	1	1	1	1	0.012	0.019	0.019	0.012	0.012	0.019
Tb927.9.17280	1	1	1	1	1	1	1	1	1.74395	0.422	0.012	0.012	0.012	0.012	0.012	0.02
Tb927.9.17270	4.28898	0.213	1.87409	0.484	1.91288	0.445	1.83925	0.417	1.95752	0.422	0.012	0.051	0.022	0.023	0.022	0.046
Tb927.9.17260	0.964476	1	0.604497	0.484	1.03468	1	1.71307	0.564	0.604497	0.422	0.02	0.019	0.012	0.02	0.034	0.012
Tb927.9.17250	0.659491	0.504	0.659491	0.484	0.659491	0.445	0.659491	0.417	0.983461	1	0.018	0.012	0.012	0.012	0.012	0.02
Tb927.9.17240	1	1	1	1	1	1	1	1	1	1	0.012	0.012	0.012	0.012	0.012	0.012
Tb927.9.17200	1	1	1	1	1	1	1	1	1	1	0.012	0.012	0.012	0.012	0.012	0.012
Tb927.9.1720	1.06947	0.336	0.995714	1	1.06677	0.441	1.14664	0.0969	1.21067	0.00769	49.445	52.88	49.233	52.747	56.696	58.617
Tb927.9.17190	1.62858	0.504	1.70437	0.484	1.70194	0.445	1	1	1	1	0.012	0.019	0.02	0.02	0.012	0.012
Tb927.9.17180	1.48758	0.504	1	1	1.55458	0.445	2.93416	0.143	2.66998	0.137	0.012	0.018	0.012	0.019	0.035	0.034
Tb927.9.17170	1.99339	0.504	2.31363	0.484	1	1	1	1	1	1	0.012	0.024	0.028	0.012	0.012	0.012
Tb927.9.17160	2.02315	0.504	2.92526	0.178	3.17716	0.168	1.547	0.417	1.52929	0.422	0.012	0.024	0.035	0.038	0.018	0.055
Tb927.9.17150	1	1	1	1	1	1	1	1	2.63559	0.422	0.012	0.012	0.012	0.012	0.012	0.012
Tb927.9.17140	0.580548	0.585	0.38067	0.166	0.757828	0.87	0.38067	0.127	0.571716	0.483	0.031	0.018	0.012	0.024	0.012	0.012
Tb927.9.17130	2.32573	0.196	1	1	1	1	1	1	1	1	0.012	0.028	0.012	0.012	0.012	0.02
Tb927.9.17120	5.9232	0.0616	3.27212	0.469	3.67364	0.106	1.19459	0.912	2.72589	0.156	0.027	0.162	0.09	0.101	0.033	0.14
Tb927.9.17110	3.4149	0.504	1	1	1	1	1	1	1	1	0.012	0.041	0.012	0.012	0.012	0.012
Tb927.9.17100	1	1	1	1	2.86189	0.445	1	1	1	1	0.012	0.012	0.012	0.034	0.012	0.012
Tb927.9.1710	0.968294	0.62	1.03674	0.549	1.05705	0.463	1.09799	0.0786	1.08252	0.0992	57.914	56.078	60.042	61.218	63.589	61.437
Tb927.9.17090	1.5221	0.504	1	1	1	1	1	1	1	1	0.012	0.018	0.012	0.012	0.012	0.039
Tb927.9.17080	1.48064	0.504	1	1	2.00127	0.445	1	1	2.45413	0.131	0.012	0.018	0.012	0.024	0.012	0.025
Tb927.9.17070	1	1	1	1	1	1	1	1	1	1	0.012	0.012	0.012	0.012	0.012	0.012
Tb927.9.17060	1	1	2.27029	0.484	2.38479	0.445	1	1	1	1	0.012	0.012	0.027	0.028	0.012	0.028
Tb927.9.17050	0.641752	0.504	0.641752	0.484	0.641752	0.445	0.641752	0.417	0.641752	0.422	0.019	0.012	0.012	0.012	0.012	0.019
Tb927.9.17040	1.39102	0.984	0.383941	0.484	0.383941	0.445	0.98403	1	1.4184	0.946	0.031	0.043	0.012	0.012	0.031	0.131
Tb927.9.17030	1	1	1	1	1	1	1	1	1	1	0.012	0.012	0.012	0.012	0.012	0.012
Tb927.9.17020	0.377503	0.196	0.377503	0.169	0.592897	0.565	0.377503	0.129	0.377503	0.131	0.032	0.012	0.012	0.019	0.012	0.012
Tb927.9.17010	1	1	1	1	3.14182	0.445	1	1	1	1	0.012	0.012	0.012	0.037	0.012	0.012
Tb927.9.1700	1.27435	0.00993	1.41877	0.0153	1.55775	0.00219	1.59896	0.00101	1.57152	0.00133	39.41	50.222	55.914	61.391	63.015	60.537
Tb927.9.170	1	1	2.40662	0.484	1	1	2.97579	0.417	1	1	0.012	0.012	0.029	0.012	0.035	0.012
Tb927.9.16990	0.329324	0.504	0.329324	0.484	0.329324	0.445	0.329324	0.417	0.329324	0.422	0.036	0.012	0.012	0.012	0.012	0.012
Tb927.9.16980	1.73456	0.504	1	1	1	1	1	1	1	1	0.012	0.021	0.012	0.012	0.012	0.012
Tb927.9.16970	1	1	1	1	1	1	1	1	1	1	0.012	0.012	0.012	0.012	0.012	0.012
Tb927.9.16960	1.27502	0.997	2.43487	0.629	2.08094	0.643	1.2021	0.998	12.5547	0.0473	0.027	0.034	0.065	0.056	0.032	0.123
Tb927.9.16950	1	1	1	1	2.40985	0.445	1	1	1	1	0.012	0.012	0.012	0.029	0.012	0.012
Tb927.9.16940	0.389958	0.196	0.389958	0.169	0.618595	0.601	0.389958	0.129	1.10761	1	0.031	0.012	0.012	0.019	0.012	0.02
Tb927.9.16930	1	1	1	1	1	1	1	1	1	1	0.012	0.012	0.012	0.012	0.012	0.035
Tb927.9.16920	0.964476	1	1.19854	1	1.03468	1	0.98403	1	0.983461	1	0.023	0.023	0.028	0.024	0.023	0.012
Tb927.9.16910	1	1	1	1	1	1	1	1	1	1	0.012	0.012	0.012	0.012	0.012	0.012
Tb927.9.16900	1	1	1	1	4.16045	0.145	1.93325	0.417	1	1	0.012	0.012	0.012	0.05	0.023	0.024
Tb927.9.1690	1.20887	0.391	1.35064	0.339	1.47713	0.105	1.58415	0.0542	1.57764	0.0411	34.447	41.642	46.526	50.883	54.57	53.413
Tb927.9.16890	1.06406	1	1.05111	1	1.71339	0.225	1.88172	0.166	1.77033	0.331	0.197	0.209	0.207	0.337	0.37	0.389
Tb927.9.16880	0.646811	0.861	3.35147	0.413	2.03162	0.599	4.69774	0.181	3.24778	0.333	0.063	0.041	0.212	0.129	0.298	0.099
Tb927.9.16870	1	1	1	1	1	1	1	1	1	1	0.012	0.012	0.012	0.012	0.012	0.012
Tb927.9.16860	1.47384	0.504	1.54242	0.484	1.54022	0.445	1.52025	0.417	1	1	0.012	0.018	0.018	0.018	0.018	0.024
Tb927.9.16850	1	1	1	1	1	1	1	1	1	1	0.012	0.012	0.012	0.012	0.012	0.029
Tb927.9.16840	0.93412	1	0.481058	0.484	0.481058	0.445	1.00815	1	0.481058	0.422	0.025	0.023	0.012	0.012	0.025	0.012
Tb927.9.16830	1	1	1	1	1	1	1	1	1	1	0.012	0.012	0.012	0.012	0.012	0.012
Tb927.9.16820	1	1	1	1	1	1	1	1	1	1	0.012	0.012	0.012	0.012	0.012	0.012
Tb927.9.16810	1	1	1	1	1.76601	0.445	1	1	1	1	0.012	0.012	0.012	0.021	0.012	0.012
Tb927.9.16800	0.507016	0.504	0.507016	0.484	0.948399	1	0.954111	1	0.970532	1	0.024	0.012	0.012	0.022	0.022	0.028
Tb927.9.1680	0.949286	0.318	0.977712	0.881	1.07466	0.52	1.22781	0.0758	1.2075	0.0146	44.677	42.412	43.682	48.013	54.855	57.754
Tb927.9.16790	1	1	1	1	1	1	1	1	1	1	0.012	0.012	0.012	0.012	0.012	0.051
Tb927.9.16780	1	1	1	1	1	1	1	1	1	1	0.012	0.012	0.012	0.012	0.012	0.012
Tb927.9.16770	1.90666	0.504	1	1	1.5679	0.445	1	1	1	1	0.012	0.023	0.012	0.019	0.012	0.041
Tb927.9.16760	2.52195	0.504	1	1	1	1	1	1	1	1	0.012	0.03	0.012	0.012	0.012	0.012
Tb927.9.16750	1.63799	0.504	1	1	1	1	1	1	1	1	0.012	0.02	0.012	0.012	0.012	0.021
Tb927.9.16730	0.474838	0.504	0.929163	1	0.474838	0.445	0.954111	1	0.474838	0.422	0.025	0.012	0.023	0.012	0.024	0.012
Tb927.9.16720	1	1	1	1	1	1	1	1	1	1	0.012	0.012	0.012	0.012	0.012	0.012
Tb927.9.16710	1	1	1	1	1	1	4.89647	0.126	1	1	0.012	0.012	0.012	0.012	0.058	0.012
Tb927.9.16700	3.98226	0.494	4.23033	0.454	4.48439	0.398	3.6774	0.408	7.32455	0.066	0.025	0.098	0.104	0.111	0.091	0.083
Tb927.9.1670	0.98622	0.971	1.01419	1	0.864932	0.178	0.906265	0.35	0.878256	0.106	20.371	20.09	20.66	17.619	18.461	19.009
Tb927.9.16690	2.39432	0.504	1	1	1	1	1	1	1	1	0.012	0.029	0.012	0.012	0.012	0.012
Tb927.9.16680	1.6356	0.504	1	1	1	1	1	1	1.5577	0.422	0.012	0.02	0.012	0.012	0.012	0.02
Tb927.9.16670	1	1	2.97044	0.178	2.70521	0.145	1	1	1	1	0.012	0.012	0.035	0.032	0.012	0.019
Tb927.9.16660	1.45323	0.504	1.52739	0.484	1	1	1.4827	0.417	3.21044	0.173	0.012	0.017	0.018	0.012	0.018	0.019
Tb927.9.16650	0.946537	1	0.929163	1	0.338923	0.445	0.954111	1	1.13576	1	0.035	0.033	0.033	0.012	0.034	0.098
Tb927.9.16640	2.24093	0.615	1.70484	0.735	1.8774	0.39	3.37223	0.141	2.89767	0.118	0.031	0.069	0.052	0.058	0.103	0.137
Tb927.9.16630	1	1	2.85999	0.484	3.69374	0.445	1	1	3.5109	0.422	0.012	0.012	0.034	0.044	0.012	0.108
Tb927.9.16610	1.30105	1	0.352925	0.484	1.00792	1	1.04091	1	1.33403	0.982	0.034	0.044	0.012	0.034	0.035	0.108
Tb927.9.16600	1.65386	0.504	1	1	1	1	2.51107	0.126	1.98448	0.422	0.012	0.02	0.012	0.012	0.03	0.012
Tb927.9.1660	0.899654	0.313	1.279	0.0413	1.54052	0.00754	1.73515	0.00185	1.83471	0.00166	51.028	45.907	65.265	78.609	88.541	95.154
Tb927.9.16590	1.67312	0.504	1	1	1	1	1.64862	0.417	1	1	0.012	0.02	0.012	0.012	0.02	0.038
Tb927.9.16580	1	1	1	1	1	1	2.31197	0.417	1	1	0.012	0.012	0.012	0.012	0.028	0.03
Tb927.9.16570	8.13287	0.0272	4.70804	0.318	5.49987	0.0655	7.27891	0.0426	13.4751	0.0148	0.019	0.153	0.088	0.103	0.137	0.261
Tb927.9.16560	1.03265	1	0.65653	0.484	1.03468	1	0.65653	0.417	2.51775	0.359	0.018	0.019	0.012	0.019	0.012	0.024
Tb927.9.16550	1	1	1.69539	0.484	1	1	1.66388	0.417	1	1	0.012	0.012	0.02	0.012	0.02	0.012
Tb927.9.16540	1.55845	0.666	0.639072	0.484	0.639072	0.445	1.04091	1	1.05882	1	0.019	0.029	0.012	0.012	0.019	0.012
Tb927.9.16530	1.62939	0.504	2.72378	0.165	1	1	1.62318	0.417	1.86203	0.422	0.012	0.019	0.032	0.012	0.019	0.012
Tb927.9.16520	1	1	1	1	1	1	1.55521	0.417	1.80367	0.422	0.012	0.012	0.012	0.012	0.019	0.02
Tb927.9.16510	1.86795	0.561	1.60226	0.812	2.31518	0.445	2.73819	0.341	2.81569	0.09	0.018	0.034	0.029	0.042	0.05	0.032
Tb927.9.16500	1	1	1.53543	0.484	1.57394	0.445	2.26535	0.126	1	1	0.012	0.012	0.018	0.019	0.027	0.02
Tb927.9.1650	1.06823	0.54	1.23944	0.027	1.36097	0.015	1.46095	0.00251	1.45059	0.00367	40.911	43.702	50.706	55.678	59.769	59.154
Tb927.9.16490	1	1	1.50963	0.484	2.31291	0.146	3.60608	0.168	3.37653	0.134	0.012	0.012	0.018	0.028	0.043	0.024
Tb927.9.16480	1	1	1	1	1	1	1	1	1	1	0.012	0.012	0.012	0.012	0.012	0.012
Tb927.9.16470	1.71445	0.504	1	1	1	1	1.74921	0.417	1	1	0.012	0.02	0.012	0.012	0.021	0.012
Tb927.9.16460	0.967222	1	0.633801	0.484	0.976195	1	3.6584	0.0715	0.952507	1	0.019	0.018	0.012	0.018	0.069	0.02
Tb927.9.16440	6.6304	0.000411	1.89965	0.484	2.38999	0.445	4.62133	0.132	1	1	0.012	0.079	0.023	0.029	0.055	0.025
Tb927.9.16430	1.77889	0.504	1	1	1	1	1	1	1	1	0.012	0.021	0.012	0.012	0.012	0.057
Tb927.9.16420	0.40895	0.504	0.97759	1	0.40895	0.445	0.40895	0.417	0.952507	1	0.029	0.012	0.029	0.012	0.012	0.029
Tb927.9.16410	2.42144	0.504	1	1	1	1	1	1	1	1	0.012	0.029	0.012	0.012	0.012	0.012
Tb927.9.1640	1.00217	1	0.910554	0.171	0.962817	0.821	1.06219	0.417	1.01255	0.957	36.434	36.513	33.175	35.079	38.7	38.61
Tb927.9.16390	1	1	2.2378	0.484	1	1	2.18165	0.417	2.53018	0.422	0.012	0.012	0.027	0.012	0.026	0.066
Tb927.9.16380	0.397776	0.193	0.397776	0.165	1.45674	0.794	0.880894	1	4.11178	0.0928	0.03	0.012	0.012	0.044	0.026	0.033
Tb927.9.16370	0.448787	0.504	1.70542	0.786	1.06482	1	1.73134	0.718	2.65605	0.527	0.027	0.012	0.045	0.028	0.046	0.056
Tb927.9.16360	2.33223	0.193	1	1	1.65694	0.445	6.09483	0.00112	2.52142	0.13	0.012	0.028	0.012	0.02	0.073	0.069
Tb927.9.16350	0.359863	0.412	0.241097	0.166	0.758705	0.895	0.591453	0.643	0.241097	0.129	0.049	0.018	0.012	0.038	0.029	0.068
Tb927.9.16340	1	1	1	1	1	1	2.44942	0.417	2.84073	0.422	0.012	0.012	0.012	0.012	0.029	0.032
Tb927.9.16330	0.343871	0.504	1.01369	1	0.343871	0.445	0.343871	0.417	0.343871	0.422	0.035	0.012	0.035	0.012	0.012	0.036
Tb927.9.16320	1.58425	0.504	1	1	1.54631	0.445	1.50966	0.417	2.45088	0.131	0.012	0.019	0.012	0.018	0.018	0.019
Tb927.9.16310	1	1	1.60792	0.484	1	1	1.56088	0.417	2.11605	0.422	0.012	0.012	0.019	0.012	0.019	0.012
Tb927.9.16290	1	1	1	1	1	1	1	1	1	1	0.012	0.012	0.012	0.012	0.012	0.012
Tb927.9.16280	1	1	1	1	1	1	1	1	1	1	0.012	0.012	0.012	0.012	0.012	0.028
Tb927.9.16270	1.5774	0.504	1	1	1.64845	0.445	1	1	1.60845	0.422	0.012	0.019	0.012	0.02	0.012	0.025
Tb927.9.16260	0.724579	0.952	0.335996	0.557	1.45648	0.925	0.897329	1	1.29617	0.978	0.078	0.057	0.026	0.114	0.07	0.193
Tb927.9.16250	0.652683	0.504	1.00936	1	1.03468	1	0.98403	1	0.983461	1	0.018	0.012	0.018	0.019	0.018	0.012
Tb927.9.16240	1	1	1.75537	0.484	1	1	1	1	1	1	0.012	0.012	0.021	0.012	0.012	0.012
Tb927.9.16220	1.03265	1	1.01369	1	0.643968	0.445	0.98403	1	1.43787	0.81	0.019	0.019	0.019	0.012	0.018	0.041
Tb927.9.16210	1	1	1	1	1	1	1	1	1	1	0.012	0.012	0.012	0.012	0.012	0.012
Tb927.9.16200	1.98171	0.504	1.53742	0.484	2.48995	0.147	3.60532	0.126	3.28071	0.171	0.012	0.024	0.018	0.03	0.043	0.025
Tb927.9.16190	5.58881	0.203	1	1	2.63374	0.445	2.0633	0.417	2.19598	0.422	0.012	0.067	0.012	0.031	0.025	0.026
Tb927.9.16180	1	1	1	1	1	1	1	1	1	1	0.012	0.012	0.012	0.012	0.012	0.023
Tb927.9.16170	0.964476	1	1.01369	1	1.30361	0.885	2.07562	0.458	0.628586	0.422	0.019	0.018	0.019	0.025	0.039	0.021
Tb927.9.16160	2.03233	0.608	0.560115	0.484	1.0313	1	1.21398	0.954	3.67729	0.352	0.021	0.043	0.012	0.022	0.026	0.04
Tb927.9.16150	2.05476	0.504	3.03035	0.177	2.60115	0.145	2.44174	0.126	2.24009	0.422	0.012	0.025	0.036	0.031	0.029	0.049
Tb927.9.16140	6.49434	0.197	1	1	5.58103	0.145	2.40799	0.417	5.57269	0.129	0.012	0.077	0.012	0.067	0.029	0.072
Tb927.9.16130	0.473488	0.537	0.685828	0.447	0.309997	0.349	1.13977	0.895	2.0651	0.141	0.094	0.045	0.065	0.029	0.107	0.095
Tb927.9.16120	0.998654	1	2.94331	0.589	1.00792	1	3.61816	0.469	2.92737	0.524	0.029	0.029	0.085	0.029	0.105	0.046
Tb927.9.16110	1	1	1	1	3.75743	0.445	3.00024	0.417	1	1	0.012	0.012	0.012	0.045	0.036	0.012
Tb927.9.16100	1.4157	0.79	0.591078	0.484	1.86768	0.572	1.75322	0.578	2.34961	0.463	0.02	0.029	0.012	0.038	0.035	0.051
Tb927.9.1610	0.929882	0.551	1.00107	1	0.972252	0.896	1.07816	0.579	1.07738	0.486	62.347	57.975	62.414	60.617	67.22	68.298
Tb927.9.16090	1	1	1	1	2.96931	0.445	1	1	1	1	0.012	0.012	0.012	0.035	0.012	0.012
Tb927.9.16080	1	1	3.60282	0.484	1	1	1	1	1	1	0.012	0.012	0.043	0.012	0.012	0.012
Tb927.9.16070	2.74763	0.584	1.03979	1	3.06764	0.48	0.789617	0.99	0.995821	1	0.112	0.308	0.117	0.344	0.089	0.516
Tb927.9.16060	94.7382	0.0267	111.093	0.0165	139.838	0.0117	149.101	0.00773	130.182	0.00888	0.084	7.965	9.34	11.757	12.536	9.764
Tb927.9.16050	1.29384	0.347	1.78996	0.0453	1.69682	0.0347	1.58724	0.0353	1.33003	0.206	4.147	5.366	7.423	7.037	6.583	7.476
Tb927.9.16040	1.27208	0.376	1.29855	0.0665	1.52424	0.107	1.14568	0.0888	1.36413	0.224	3.482	4.43	4.522	5.308	3.99	4.754
Tb927.9.16030	0.654799	0.0959	0.794914	0.261	0.978795	1	1.10632	0.21	1.06676	0.7	5.771	3.779	4.588	5.649	6.385	6.558
Tb927.9.16020	1.03365	1	0.919176	1	1.51729	0.357	2.2716	0.011	1.99929	0.0339	1.987	2.054	1.827	3.015	4.514	2.802
Tb927.9.16010	1.06068	1	1.28646	0.568	1.52017	0.269	1.92264	0.156	1.36376	0.448	1.004	1.065	1.292	1.526	1.93	1.567
Tb927.9.16000	14.0997	0.146	34.7685	0.067	25.9892	0.075	23.8488	0.0539	44.1501	0.0327	0.037	0.527	1.3	0.972	0.892	1.631
Tb927.9.1600	1.15087	0.0656	1.35638	0.00624	1.44447	0.00413	1.35461	0.0533	1.38091	0.00133	41.073	47.27	55.711	59.329	55.638	58.334
Tb927.9.160	1	1	1	1	1	1	1	1	1	1	0.012	0.012	0.012	0.012	0.012	0.012
Tb927.9.15980	3.38414	0.103	2.8054	0.121	2.32022	0.249	2.15305	0.243	2.51092	0.132	0.219	0.741	0.614	0.508	0.472	0.641
Tb927.9.15970	7.2668	0.228	4.47981	0.344	3.21971	0.438	5.36875	0.222	1.51514	0.924	0.103	0.751	0.463	0.333	0.555	0.607
Tb927.9.15960	34.9911	0.00332	34.2422	0.00194	3.50042	0.445	7.46644	0.126	15.8317	0.13	0.012	0.417	0.408	0.042	0.089	0.14
Tb927.9.15950	15.9363	0.129	12.1145	0.134	2.6393	0.656	2.28945	0.683	9.52041	0.15	0.035	0.564	0.429	0.093	0.081	0.251
Tb927.9.15940	0.707515	0.163	0.666722	0.146	0.808109	0.423	0.88251	0.343	0.8542	0.207	3.651	2.583	2.434	2.951	3.222	3.912
Tb927.9.15930	1.16069	0.28	1.19025	0.285	1.2137	0.181	1.1966	0.316	1.30862	0.0676	20.145	23.382	23.978	24.45	24.106	26.912
Tb927.9.15920	0.980826	1	1.56515	0.153	1.19678	0.363	1.40324	0.0447	1.58009	0.0169	9.54	9.357	14.932	11.418	13.387	15.91
Tb927.9.15910	0.841769	0.479	0.874843	0.884	1.24273	0.39	1.20337	0.0988	1.64958	0.00662	7.085	5.964	6.198	8.804	8.525	12.19
Tb927.9.15900	0.696029	0.463	0.632306	0.183	1.39888	0.152	1.2153	0.48	1.37298	0.486	1.443	1.004	0.913	2.019	1.754	2.027
Tb927.9.1590	0.818255	0.0227	0.698633	0.0097	0.663439	0.00252	0.654827	0.00106	0.70173	0.00285	88.25	72.211	61.655	58.549	57.789	59.224
Tb927.9.15890	0.643896	0.0294	0.58114	0.00225	0.752047	0.0545	0.8405	0.191	0.911857	0.156	32.645	21.02	18.971	24.551	27.438	32.64
Tb927.9.15880	0.842651	0.374	1.10556	0.467	1.1784	0.137	1.36106	0.00752	1.17676	0.0449	43.288	36.476	47.857	51.01	58.917	53.755
Tb927.9.15870	1.52589	0.00574	1.54209	0.011	1.84627	0.00499	2.1648	0.000722	2.22228	0.00377	56.333	85.958	86.871	104.007	121.95	126.037
Tb927.9.15850	1.02249	1	1.2755	0.326	1.54476	0.0363	1.38263	0.0629	1.7982	0.0303	7.111	7.271	9.071	10.986	9.833	15.75
Tb927.9.15840	0.761683	0.315	1.25951	0.0686	1.46507	0.066	1.31899	0.54	1.46706	0.0121	13.639	10.389	17.179	19.983	17.99	26.118
Tb927.9.15830	1.1391	0.596	1.68132	0.0751	1.72563	0.0194	1.72591	0.054	2.00282	0.0136	9.982	11.37	16.783	17.225	17.228	17.436
Tb927.9.15820	0.993384	1	1.14175	0.292	1.19618	0.256	1.01291	1	1.43823	0.0558	18.263	18.142	20.852	21.846	18.499	28.117
Tb927.9.15810	1.15394	0.239	1.15082	0.245	1.19004	0.16	1.19902	0.0743	1.34963	0.0256	35.255	40.683	40.573	41.955	42.272	49.394
Tb927.9.15800	1	1	1	1	1	1	1	1	1	1	0.012	0.012	0.012	0.012	0.012	0.012
Tb927.9.1580	0.807097	0.0796	0.693006	0.0291	0.666912	0.013	0.645829	0.00415	0.609041	0.0102	66.305	53.515	45.95	44.22	42.822	44.421
Tb927.9.15790	1	1	1	1	1	1	3.00352	0.417	3.48335	0.422	0.012	0.012	0.012	0.012	0.036	0.012
Tb927.9.15780	1	1	1	1	1	1	1	1	1	1	0.012	0.012	0.012	0.012	0.012	0.012
Tb927.9.15770	1.96255	0.504	2.59884	0.484	4.56183	0.145	2.02436	0.417	4.31162	0.129	0.012	0.023	0.031	0.054	0.024	0.07
Tb927.9.15760	1.50918	0.504	1	1	2.03985	0.445	4.91894	0.00217	1.65681	0.422	0.012	0.018	0.012	0.024	0.059	0.042
Tb927.9.15750	1	1	1	1	1	1	1	1	1	1	0.012	0.012	0.012	0.012	0.012	0.012
Tb927.9.15740	0.491439	0.504	1.00936	1	1.03468	1	0.491439	0.417	2.1189	0.57	0.024	0.012	0.024	0.025	0.012	0.07
Tb927.9.15730	1.61585	0.504	1.58619	0.484	2.03985	0.445	1.53978	0.417	1.65681	0.422	0.012	0.019	0.019	0.024	0.018	0.052
Tb927.9.15720	1	1	1	1	1	1	1	1	1	1	0.012	0.012	0.012	0.012	0.012	0.012
Tb927.9.15710	1.56266	0.504	1	1	1	1	1	1	3.4624	0.13	0.012	0.019	0.012	0.012	0.012	0.012
Tb927.9.15700	1.50813	0.504	1	1	2.03842	0.445	1.5387	0.417	1.78452	0.422	0.012	0.018	0.012	0.024	0.018	0.02
Tb927.9.1570	1.20696	0.0726	1.283	0.0324	1.41906	0.00869	1.51227	0.00298	1.45887	0.0039	35.856	43.277	46.004	50.882	54.224	52.619
Tb927.9.15690	0.829559	0.676	1.10083	0.631	1.72097	0.0168	1.32022	0.441	1.42051	0.0177	2.405	1.995	2.647	4.139	3.175	3.205
Tb927.9.15680	0.925041	0.878	1.08718	0.837	1.45856	0.194	1.4199	0.223	1.41903	0.153	6.083	5.627	6.613	8.872	8.637	10.041
Tb927.9.15670	0.833364	0.843	1.09048	1	1.54748	0.239	1.76542	0.0856	2.15607	0.0347	3.685	3.071	4.019	5.703	6.506	9.266
Tb927.9.15660	1.26892	0.0106	1.54551	0.00571	1.49693	0.0152	1.45064	0.00112	1.23669	0.0113	33.199	42.127	51.31	49.697	48.16	38.875
Tb927.9.15650	0.983783	0.975	1.07299	0.653	1.15715	0.159	1.2139	0.153	1.19242	0.0656	25.036	24.63	26.863	28.97	30.391	32.013
Tb927.9.15640	0.90193	0.585	1.0197	1	1.64749	0.121	2.06	0.00861	2.60179	0.00225	16.288	14.691	16.609	26.835	33.554	46.888
Tb927.9.15630	1.05928	0.52	1.96484	0.00869	4.96784	0.0386	7.8231	0.00105	10.6974	0.000882	10.818	11.459	21.256	53.742	84.63	137.296
Tb927.9.15620	1.32608	0.00372	2.12547	0.00182	4.08852	0.0125	5.13662	0.000975	6.13471	0.000721	11.238	14.902	23.886	45.946	57.724	70.43
Tb927.9.15610	1.09719	0.481	2.01159	0.00178	4.65514	0.0381	7.19341	0.00111	9.51719	0.000622	7.824	8.585	15.74	36.424	56.285	81.183
Tb927.9.15600	1.09286	0.452	1.7849	0.0155	4.52523	0.0313	6.9117	0.000946	9.16311	0.000536	11.021	12.045	19.672	49.874	76.176	113.968
Tb927.9.1560	0.916115	0.116	0.865769	0.0758	0.872551	0.0582	0.898351	0.0786	0.889229	0.0496	81.886	75.017	70.894	71.45	73.562	74.719
Tb927.9.15590	1.26681	0.19	1.9824	0.0157	3.23901	0.0319	4.05557	0.00218	5.47267	0.000581	9.257	11.727	18.351	29.983	37.542	59.481
Tb927.9.15580	1.25028	0.109	2.22516	0.00468	5.20431	0.0232	8.13667	0.000984	10.6681	0.000607	8.513	10.644	18.943	44.304	69.267	104.423
Tb927.9.15570	1.24399	0.153	2.1244	0.00501	4.42505	0.0217	6.57855	0.001	8.09647	0.00102	5.434	6.76	11.543	24.045	35.746	50.786
Tb927.9.15560	0.988226	1	1.75669	0.0294	4.52523	0.032	6.70561	0.00125	9.28865	0.00056	9.657	9.543	16.964	43.698	64.754	97.784
Tb927.9.15550	0.964752	0.964	1.60479	0.0654	3.70943	0.0866	6.5123	0.00184	9.13468	0.0012	4.998	4.822	8.021	18.541	32.55	50.133
Tb927.9.15540	0.939788	0.675	1.82939	0.00514	3.82452	0.0396	5.54581	0.00122	7.47827	0.000737	6.794	6.385	12.428	25.982	37.676	58.988
Tb927.9.15530	1.19635	0.136	2.67048	0.00615	7.01965	0.0223	11.1305	0.000751	14.7121	0.00047	16.235	19.423	43.356	113.966	180.708	281.116
Tb927.9.15520	1.21247	0.207	1.93831	0.0145	3.56518	0.0614	5.53749	0.00131	7.13859	0.000554	8.365	10.143	16.215	29.824	46.324	65.483
Tb927.9.15510	0.514627	0.0139	0.817593	0.549	1.36562	0.469	1.5561	0.06	1.93948	0.0156	10.889	5.604	8.903	14.87	16.944	24.334
Tb927.9.15500	0.131596	0.416	1.24623	0.947	1.59057	0.269	1.37351	0.405	1.79192	0.315	2.11	0.278	2.63	3.356	2.898	2.53
Tb927.9.15490	0.95611	0.735	1.06423	0.562	1.14447	0.134	1.23555	0.0393	1.28799	0.0251	54.42	52.032	57.916	62.282	67.239	71.218
Tb927.9.15480	1.35257	0.0321	1.67062	0.0047	1.81171	0.00248	1.79049	0.00088	2.01021	0.000471	26.421	35.737	44.14	47.868	47.307	53.47
Tb927.9.15470	0.935012	0.506	1.04877	0.782	1.05817	0.778	1.03101	0.712	0.989926	0.976	76.584	71.607	80.32	81.039	78.959	77.037
Tb927.9.15460	0.977289	0.758	0.9666	0.629	0.906436	0.195	0.862701	0.0757	0.901006	0.102	156.012	152.469	150.801	141.415	134.591	135.729
Tb927.9.15450	0.786309	0.0634	0.857121	0.123	0.985427	1	0.993173	1	1.00099	1	54.799	43.089	46.97	54.001	54.425	54.312
Tb927.9.15420	0.928747	0.203	0.880851	0.165	0.732217	0.00301	0.746307	0.0108	0.741338	0.00419	1680.78	1561.02	1480.52	1230.7	1254.38	1268.7
Tb927.9.15400	1.04845	0.419	1.0457	0.636	1.02243	0.78	1.0312	0.762	1.04703	0.558	19.252	20.185	20.132	19.684	19.853	19.443
Tb927.9.1540	0.715191	0.146	0.708832	0.0386	0.881113	0.496	0.910996	0.608	1.00318	1	21.494	15.372	15.235	18.938	19.581	23.138
Tb927.9.15390	1.4069	0.0329	1.16511	0.514	1.33192	0.0198	1.33641	0.0456	1.32661	0.115	18.565	26.119	21.63	24.727	24.81	26.364
Tb927.9.15380	0.963972	0.566	0.962439	0.667	1.04596	0.595	1.0631	0.324	1.03345	0.553	86.738	83.613	83.48	90.724	92.211	92.1
Tb927.9.15360	0.956725	0.602	0.863348	0.0812	0.71641	0.00894	0.702267	0.0055	0.6879	0.00243	1299.98	1243.72	1122.33	931.315	912.93	921.896
Tb927.9.15350	0.918834	0.699	0.929571	0.657	1.05063	0.749	1.24399	0.165	1.08765	0.548	23.856	21.92	22.176	25.064	29.677	24.451
Tb927.9.15330	0.802311	0.041	0.731788	0.0801	0.821101	0.0819	0.802845	0.0531	0.822699	0.0425	28.486	22.854	20.846	23.39	22.87	22.805
Tb927.9.15320	1.45373	0.0566	1.38902	0.198	1.43218	0.073	1.24742	0.403	1.2376	0.302	96.325	140.03	133.797	137.955	120.158	117.735
Tb927.9.15310	1.37287	0.0151	1.19612	0.348	1.36275	0.0195	1.20837	0.193	1.12488	0.311	70.541	96.844	84.376	96.131	85.24	74.517
Tb927.9.15300	1.45007	0.0546	1.41525	0.0983	1.39877	0.0461	1.31929	0.152	1.33893	0.0783	95.959	139.148	135.806	134.225	126.598	114.723
Tb927.9.1530	0.906896	0.13	0.875304	0.0657	0.898258	0.125	0.88365	0.041	0.915601	0.0704	92.713	84.081	81.152	83.28	81.926	87.172
Tb927.9.15290	1.4581	0.0167	1.48971	0.00672	1.331	0.044	1.25831	0.053	1.27178	0.0111	72.824	106.184	108.486	96.929	91.635	88.898
Tb927.9.15280	0.912606	0.776	0.773276	0.443	0.927063	0.781	0.978541	1	0.936228	0.744	24.649	22.495	19.061	22.852	24.12	22.323
Tb927.9.15270	0.910889	0.237	0.8239	0.0215	0.925258	0.595	0.969877	0.644	0.945189	0.236	41.285	37.606	34.015	38.199	40.042	39.228
Tb927.9.15260	0.891237	0.477	0.923192	0.864	1.1265	0.445	1.22461	0.064	1.11574	0.303	51.364	45.777	47.419	57.862	62.901	58.955
Tb927.9.15240	0.944119	0.267	0.940409	0.326	0.972618	0.806	0.944261	0.15	0.926468	0.249	94.126	88.867	88.517	91.549	88.88	94.086
Tb927.9.15230	1.03845	0.557	0.993411	1	0.932632	0.445	0.912507	0.381	0.881487	0.0622	44.314	46.018	44.022	41.328	40.436	42.244
Tb927.9.15210	0.986143	0.821	0.888933	0.0559	0.784128	0.0103	0.789738	0.00414	0.781584	0.00212	1290.4	1272.52	1147.08	1011.84	1019.08	1026.8
Tb927.9.1520	0.784178	0.0583	0.711644	0.0198	0.640677	0.00608	0.66687	0.00634	0.698549	0.00943	584.521	458.368	415.971	374.489	389.799	448.422
Tb927.9.15190	0.969772	0.599	0.878743	0.0758	0.728232	0.00381	0.754357	0.00746	0.754475	0.00308	1049.16	1017.45	921.943	764.033	791.442	804.514
Tb927.9.15170	0.975782	0.705	0.940476	0.405	0.815279	0.0146	0.810205	0.00611	0.804757	0.0045	1171.52	1143.15	1101.79	955.115	949.171	941.467
Tb927.9.15110	0.98699	0.95	0.925154	0.319	0.821695	0.0311	0.83048	0.0214	0.79393	0.00812	885.69	874.167	819.4	727.768	735.548	725.584
Tb927.9.15100	0.983513	0.918	0.961837	0.99	0.967881	0.904	1.0925	0.47	1.1003	0.211	21.254	20.904	20.443	20.571	23.22	25.76
Tb927.9.1510	1.00278	1	0.983941	1	1.0321	0.674	0.975695	0.843	1.00309	1	45.379	45.505	44.65	46.836	44.276	47.595
Tb927.9.15090	0.943881	0.469	0.877045	0.108	0.856843	0.0551	0.880749	0.0822	0.905897	0.14	147.768	139.475	129.599	126.614	130.147	137.645
Tb927.9.15080	0.982935	0.917	1.05925	0.571	1.16943	0.114	1.20981	0.018	1.17257	0.0707	52.463	51.568	55.572	61.352	63.47	65.243
Tb927.9.15070	1.25563	0.0412	1.30223	0.0372	1.45275	0.0047	1.56286	0.00127	1.45837	0.00252	58.479	73.428	76.153	84.955	91.394	84.237
Tb927.9.15060	0.906096	0.678	0.725652	0.157	0.820837	0.296	0.846765	0.382	0.848086	0.37	56.801	51.467	41.218	46.624	48.097	55.153
Tb927.9.15050	0.945041	0.654	1.02807	0.943	1.12067	0.413	1.18222	0.13	1.11265	0.232	66.874	63.199	68.751	74.944	79.06	80.727
Tb927.9.15040	0.956844	0.801	0.928777	0.611	0.955238	0.716	0.97556	0.915	0.958149	0.551	54.51	52.157	50.627	52.07	53.177	56.689
Tb927.9.15030	0.96351	0.803	1.06782	0.827	1.12355	0.38	1.18707	0.194	1.16652	0.115	28.276	27.244	30.194	31.77	33.566	33.913
Tb927.9.15020	0.992261	1	1.01267	1	1.10774	0.624	1.1459	0.432	1.05544	0.787	41.165	40.847	41.687	45.601	47.172	46.046
Tb927.9.15010	0.951508	0.528	0.907142	0.22	0.860352	0.0398	0.881843	0.11	0.910185	0.0754	133.851	127.36	121.421	115.159	118.035	126.152
Tb927.9.15000	0.886348	0.0748	0.874526	0.0331	0.907868	0.236	0.915079	0.135	0.917068	0.0547	109.08	96.682	95.393	99.03	99.816	107.727
Tb927.9.1500	1.5878	0.00409	1.9328	0.00119	1.83852	0.00181	1.85957	0.000688	1.6695	0.000394	69.827	110.871	134.961	128.378	129.848	116.755
Tb927.9.150	1	1	1	1	1	1	1	1	1	1	0.012	0.012	0.012	0.012	0.012	0.012
Tb927.9.14990	0.959209	0.544	0.937737	0.48	0.918913	0.394	0.945579	0.295	0.893927	0.0781	108.596	104.166	101.834	99.79	102.686	100.54
Tb927.9.14980	0.702068	0.031	0.716662	0.0138	0.880997	0.153	0.880872	0.257	0.919831	0.0721	27.899	19.587	19.994	24.579	24.576	28.165
Tb927.9.14970	0.774127	0.297	0.684107	0.0607	0.920579	0.604	0.903493	0.417	0.927549	0.541	21.504	16.647	14.711	19.796	19.428	25.453
Tb927.9.14960	1.15704	0.839	0.685828	0.499	0.621034	0.343	1.03555	1	1.52158	0.624	1.956	2.263	1.341	1.215	2.025	1.342
Tb927.9.14940	0.920071	0.874	0.86072	0.682	1.03033	0.984	1.1081	0.704	1.26425	0.336	1.71	1.573	1.472	1.762	1.895	2.591
Tb927.9.14930	1	1	1	1	1	1	1	1	1	1	0.012	0.012	0.012	0.012	0.012	0.012
Tb927.9.14920	1	1	1	1	1	1	1	1	1	1	0.012	0.012	0.012	0.012	0.012	0.012
Tb927.9.14910	1	1	1	1	1	1	1	1	1	1	0.012	0.012	0.012	0.012	0.012	0.012
Tb927.9.14900	1	1	1	1	1	1	1	1	1	1	0.012	0.012	0.012	0.012	0.012	0.012
Tb927.9.14890	1	1	1	1	1	1	1	1	1	1	0.012	0.012	0.012	0.012	0.012	0.012
Tb927.9.14880	1	1	1	1	1	1	1	1	1	1	0.012	0.012	0.012	0.012	0.012	0.012
Tb927.9.14870	1	1	1	1	1	1	1	1	1	1	0.012	0.012	0.012	0.012	0.012	0.012
Tb927.9.14860	1	1	1	1	1	1	1	1	1	1	0.012	0.012	0.012	0.012	0.012	0.012
Tb927.9.14850	1	1	1	1	1	1	1	1	1	1	0.012	0.012	0.012	0.012	0.012	0.012
Tb927.9.14840	1	1	1	1	1	1	1	1	1	1	0.012	0.012	0.012	0.012	0.012	0.012
Tb927.9.14830	1	1	1	1	1	1	1	1	1	1	0.012	0.012	0.012	0.012	0.012	0.012
Tb927.9.14820	1	1	1	1	1	1	1	1	1	1	0.012	0.012	0.012	0.012	0.012	0.012
Tb927.9.14810	1	1	1	1	1	1	1	1	1	1	0.012	0.012	0.012	0.012	0.012	0.012
Tb927.9.14800	1	1	1	1	1	1	1	1	1	1	0.012	0.012	0.012	0.012	0.012	0.012
Tb927.9.14790	1	1	1	1	1	1	1	1	1	1	0.012	0.012	0.012	0.012	0.012	0.012
Tb927.9.14780	1	1	1	1	1	1	1	1	1	1	0.012	0.012	0.012	0.012	0.012	0.012
Tb927.9.14770	1	1	1	1	1	1	1	1	1	1	0.012	0.012	0.012	0.012	0.012	0.012
Tb927.9.14760	1	1	1	1	1	1	1	1	1	1	0.012	0.012	0.012	0.012	0.012	0.012
Tb927.9.14750	1	1	1	1	1	1	1	1	1	1	0.012	0.012	0.012	0.012	0.012	0.012
Tb927.9.14740	1	1	1	1	1	1	1	1	1	1	0.012	0.012	0.012	0.012	0.012	0.012
Tb927.9.14730	1	1	1	1	1	1	1	1	1	1	0.012	0.012	0.012	0.012	0.012	0.012
Tb927.9.14720	1	1	1	1	1	1	1	1	1	1	0.012	0.012	0.012	0.012	0.012	0.012
Tb927.9.14710	1	1	1	1	1	1	1	1	1	1	0.012	0.012	0.012	0.012	0.012	0.012
Tb927.9.14700	1	1	1	1	1	1	1	1	1	1	0.012	0.012	0.012	0.012	0.012	0.012
Tb927.9.1470	1.06046	0.634	0.90244	0.402	0.873198	0.102	0.843863	0.0378	0.902998	0.133	105.783	112.179	95.463	92.37	89.267	102.027
Tb927.9.14690	1	1	1	1	1	1	1	1	1	1	0.012	0.012	0.012	0.012	0.012	0.012
Tb927.9.14680	1	1	1	1	1	1	1	1	1	1	0.012	0.012	0.012	0.012	0.012	0.012
Tb927.9.14670	1	1	1	1	1	1	1	1	1	1	0.012	0.012	0.012	0.012	0.012	0.012
Tb927.9.14660	0.839007	0.287	0.904217	0.52	0.819872	0.166	0.927053	0.533	1.18391	0.308	1.914	1.606	1.731	1.569	1.774	2.589
Tb927.9.14650	0.86517	0.559	0.59615	0.0155	0.748271	0.0784	0.721592	0.0284	0.836795	0.127	2.816	2.436	1.679	2.107	2.032	2.524
Tb927.9.14630	1	1	1	1	1	1	1	1	1	1	0.012	0.012	0.012	0.012	0.012	0.012
Tb927.9.14620	1.0469	1	0.685828	0.67	2.19982	0.124	1.07257	0.946	1.25084	0.737	0.621	0.65	0.426	1.366	0.666	0.918
Tb927.9.14610	1.47273	0.194	1.71156	0.138	1.90155	0.0244	1.7553	0.0486	1.44893	0.221	3.824	5.631	6.545	7.271	6.712	5.482
Tb927.9.14600	1	1	1	1	1	1	1	1	1	1	0.012	0.012	0.012	0.012	0.012	0.012
Tb927.9.14590	1.35087	0.168	1.29633	0.183	1.48654	0.0803	1.21828	0.266	1.42559	0.0528	27.595	37.277	35.772	41.02	33.618	34.52
Tb927.9.14580	1.24107	0.238	1.08532	0.718	1.27686	0.125	1.36727	0.0956	1.25479	0.113	28.833	35.784	31.293	36.816	39.422	37.773
Tb927.9.14570	1.2176	0.138	1.22853	0.322	1.4979	0.0947	1.343	0.0207	1.42034	0.0144	25.64	31.219	31.499	38.406	34.434	34.501
Tb927.9.14560	1.12149	0.382	1.14043	0.289	1.36197	0.0401	1.37776	0.0178	1.59371	0.00302	42.738	47.93	48.74	58.208	58.883	67.176
Tb927.9.14540	1.41906	0.0786	1.59744	0.018	1.46264	0.101	1.0927	0.474	1.33748	0.0796	9.199	13.053	14.694	13.454	10.051	13.278
Tb927.9.14530	3.47639	0.00187	2.72889	0.0164	3.07972	0.00727	2.59916	0.00127	2.82656	0.000712	3.386	11.773	9.241	10.429	8.802	9.451
Tb927.9.14520	0.788982	0.131	0.779627	0.103	0.823709	0.142	0.87189	0.268	0.902333	0.399	28.735	22.671	22.402	23.669	25.054	25.418
Tb927.9.14510	1.78117	0.0105	1.92705	0.0245	2.50652	0.00389	2.55393	0.00106	2.26828	0.00179	15.42	27.466	29.715	38.651	39.382	35.137
Tb927.9.14480	1.01601	0.922	1.06462	0.346	1.06658	0.409	1.09939	0.141	1.09422	0.147	133.517	135.655	142.146	142.407	146.788	161.656
Tb927.9.14470	0.992451	1	0.934392	0.368	0.955599	0.675	0.990857	0.989	1.02811	0.647	42.669	42.347	39.87	40.775	42.279	45.378
Tb927.9.14440	1.12611	0.137	1.21604	0.108	1.26439	0.0125	1.38663	0.00465	1.3252	0.00449	65.277	73.509	79.38	82.535	90.515	93.866
Tb927.9.14430	1.07443	0.579	1.21246	0.081	1.23738	0.0693	1.26373	0.0144	1.19323	0.0268	108.237	116.293	131.233	133.93	136.782	140.563
Tb927.9.14420	0.936972	0.606	0.943665	0.68	0.949173	0.632	0.9886	0.967	0.915237	0.257	77.449	72.568	73.086	73.513	76.566	73.889
Tb927.9.14410	0.733038	0.0693	0.541353	0.0304	0.589095	0.037	0.59727	0.0659	0.609435	0.042	33.008	24.196	17.869	19.445	19.715	21.061
Tb927.9.14400	0.973967	0.71	0.913499	0.352	0.902801	0.442	0.884738	0.261	0.91995	0.295	59.955	58.394	54.769	54.127	53.044	56.481
Tb927.9.1440	1.00861	0.954	0.970461	0.66	1.03677	0.596	1.05673	0.218	1.04346	0.249	107.906	108.836	104.719	111.874	114.028	110.337
Tb927.9.14370	0.971389	0.648	0.917623	0.235	0.786302	0.019	0.806108	0.00464	0.786194	0.00517	1408.69	1368.38	1292.64	1107.65	1135.56	1145.45
Tb927.9.14330	1.02409	0.873	1.16402	0.28	1.29397	0.0243	1.37515	0.00264	1.35149	0.00344	53.633	54.925	62.43	69.4	73.753	72.967
Tb927.9.14300	0.945897	0.577	0.918007	0.447	0.941916	0.667	0.987163	0.994	1.01229	0.958	30.266	28.629	27.784	28.508	29.877	31.897
Tb927.9.1430	1.11752	0.167	1.25439	0.0737	1.24756	0.0267	1.29654	0.0231	1.26356	0.0826	34.692	38.769	43.517	43.28	44.979	46.794
Tb927.9.14290	0.939433	0.328	0.959135	0.62	0.887817	0.236	0.880446	0.0415	0.846038	0.0186	87.189	81.908	83.626	77.408	76.765	75.671
Tb927.9.14280	0.880558	0.089	0.955679	0.77	1.14616	0.132	1.13305	0.106	1.1412	0.0337	34.464	30.348	32.937	39.502	39.05	37.979
Tb927.9.14260	1.05404	0.313	1.01163	0.998	1.15761	0.146	1.13179	0.0215	1.08291	0.13	43.361	45.704	43.865	50.195	49.076	43.19
Tb927.9.14250	1.09589	0.698	1.1132	0.542	1.17429	0.333	0.984862	1	1.09554	0.658	30.461	33.382	33.909	35.77	30	33.787
Tb927.9.14240	0.884336	0.138	0.952217	0.711	1.09774	0.314	1.12241	0.0866	1.04431	0.492	83.73	74.046	79.729	91.914	93.98	86.77
Tb927.9.14230	0.941544	0.863	0.967851	1	1.03244	0.985	1.10915	0.547	1.07684	0.634	70.658	66.528	68.387	72.95	78.37	72.07
Tb927.9.14220	1.98087	0.00087	2.52417	0.00178	2.7425	0.00251	2.68069	0.000292	2.88862	0.00017	104.575	207.149	263.965	286.797	280.333	269.638
Tb927.9.14210	2.00877	0.0057	2.51178	0.00108	2.90317	0.00408	2.6441	0.00106	2.72915	0.000294	36.405	73.129	91.441	105.689	96.258	97.019
Tb927.9.14200	1.34812	0.008	1.28209	0.0121	1.15511	0.157	1.1192	0.137	1.0631	0.244	66.876	90.157	85.741	77.249	74.848	69.407
Tb927.9.1420	0.942111	0.59	0.996449	1	1.04452	0.652	1.05512	0.501	1.00011	1	53.317	50.23	53.127	55.69	56.256	59.121
Tb927.9.14190	1.08338	0.514	1.1958	0.116	1.30193	0.0306	1.26722	0.0342	1.19268	0.0773	26.242	28.43	31.38	34.165	33.254	29.759
Tb927.9.14180	0.998919	1	1.05333	0.783	1.17121	0.0402	1.28444	0.0142	1.18304	0.0168	55.303	55.243	58.252	64.771	71.034	71.31
Tb927.9.14170	1.13703	0.281	1.2425	0.098	1.36034	0.0615	1.42035	0.0158	1.40307	0.00528	17.296	19.666	21.49	23.528	24.566	22.125
Tb927.9.14160	1.16247	0.0277	0.999336	1	0.860673	0.321	0.813275	0.00773	0.755492	0.00247	306.24	355.993	306.036	263.573	249.057	230.481
Tb927.9.14140	0.993416	1	0.982453	0.828	1.0133	0.976	1.03673	0.503	1.03221	0.582	87.545	86.969	86.009	88.71	90.761	89.086
Tb927.9.14130	1.08387	0.481	1.22937	0.219	1.35555	0.0348	1.38606	0.00595	1.47215	0.00354	34.085	36.944	41.903	46.204	47.244	51.77
Tb927.9.14120	1.59689	0.0123	1.97331	0.00463	2.02015	0.00616	2.20307	0.000612	2.05893	0.000556	36.044	57.558	71.125	72.814	79.406	75.108
Tb927.9.14110	1.70002	0.0237	1.88995	0.00771	2.21013	0.00502	2.37743	0.000862	2.18905	0.00124	30.559	51.95	57.755	67.539	72.651	66.405
Tb927.9.14100	0.818025	0.0762	1.02843	0.608	1.20786	0.0198	1.35302	0.00184	1.26347	0.00933	65.336	53.447	67.194	78.917	88.401	87.306
Tb927.9.1410	0.872656	0.213	0.949419	0.773	0.978724	0.827	1.02171	0.903	0.956293	0.744	45.981	40.125	43.655	45.002	46.979	45.885
Tb927.9.14090	0.803971	0.0538	0.964859	0.862	1.2066	0.0991	1.33585	0.0164	1.2884	0.0183	59.534	47.863	57.441	71.833	79.528	82.591
Tb927.9.14080	1.04323	0.492	1.10567	0.15	1.13675	0.111	1.14871	0.0591	1.14843	0.0419	101.227	105.604	111.924	115.07	116.281	115.456
Tb927.9.14070	0.945907	0.532	1.00197	1	1.05465	0.621	1.11867	0.219	1.02322	0.871	52.252	49.426	52.355	55.108	58.453	53.497
Tb927.9.14060	0.876511	0.372	0.925193	0.864	1.10899	0.279	1.03511	0.899	0.998492	1	44.79	39.259	41.44	49.672	46.363	44.21
Tb927.9.14050	0.876906	0.16	0.792038	0.04	0.808344	0.107	0.805177	0.0187	0.779688	0.0125	62.429	54.744	49.446	50.464	50.266	50.115
Tb927.9.14040	1.00113	1	0.921835	0.368	0.929659	0.339	0.883605	0.0529	0.832352	0.0363	62.622	62.692	57.727	58.217	55.333	55.093
Tb927.9.14030	1.03583	0.678	1.1149	0.464	1.25188	0.0175	1.32283	0.00607	1.2186	0.0196	54.512	56.466	60.776	68.243	72.111	68.422
Tb927.9.14000	0.768233	0.0166	0.763743	0.0123	0.663556	0.00321	0.643891	0.00979	0.656032	0.00326	387.257	297.503	295.765	256.966	249.351	267.017
Tb927.9.1400	0.922872	0.243	0.926747	0.199	0.96323	0.805	1.05558	0.571	0.99776	1	36.572	33.751	33.893	35.227	38.605	38.85
Tb927.9.140	0.882989	0.926	0.132423	0.213	1.42181	0.582	1.13977	0.925	0.555792	0.804	0.273	0.241	0.036	0.388	0.311	0.34
Tb927.9.13990	0.92255	0.135	0.903637	0.105	0.901762	0.145	0.92139	0.0872	0.960267	0.352	216.765	199.977	195.877	195.471	199.726	208.588
Tb927.9.13980	0.993344	1	0.966302	0.889	1.08059	0.241	1.18112	0.0531	1.24353	0.0197	72.111	71.632	69.681	77.923	85.173	94.343
Tb927.9.13970	0.997012	1	1.05748	0.537	1.10614	0.202	1.159	0.116	1.10171	0.2	53.008	52.85	56.055	58.634	61.437	60.922
Tb927.9.13920	1.06793	0.69	0.925319	0.686	0.78629	0.0842	0.742506	0.0172	0.823145	0.0686	556.842	594.666	515.256	437.839	413.459	445.58
Tb927.9.1390	1.03272	0.912	0.870164	0.269	0.855169	0.181	0.825922	0.219	0.940916	0.555	98.042	101.25	85.312	83.842	80.975	91.867
Tb927.9.13860	1.05204	0.689	0.922756	0.531	0.727962	0.0293	0.7035	0.00319	0.776883	0.00394	548.253	576.786	505.904	399.108	385.696	416.908
Tb927.9.13820	1.06024	0.645	0.943104	0.753	0.770779	0.0308	0.711216	0.00145	0.798268	0.0261	571.292	605.704	538.787	440.34	406.312	453.356
Tb927.9.1380	1.05139	0.667	0.907555	0.512	0.778044	0.0288	0.759757	0.0189	0.796185	0.0392	122.659	128.962	111.32	95.434	93.191	99.427
Tb927.9.13780	1.16953	0.314	1.13923	0.486	1.21581	0.206	1.2925	0.0469	1.1224	0.35	56.218	65.748	64.045	68.35	72.661	69.032
Tb927.9.13770	1.24932	0.0422	1.37122	0.0141	1.41808	0.00549	1.47732	0.00184	1.42037	0.00529	69.694	87.07	95.566	98.832	102.96	98.775
Tb927.9.13740	1.35501	0.0128	1.23759	0.0631	1.2327	0.0769	1.12507	0.126	1.21005	0.00635	113.7	154.064	140.713	140.158	127.921	142.02
Tb927.9.13710	1.34252	0.0284	1.27372	0.0718	1.20908	0.0795	1.2073	0.0394	1.25788	0.0146	126.223	169.458	160.773	152.614	152.389	156.481
Tb927.9.13680	1.3256	0.0161	1.28038	0.0576	1.23499	0.112	1.22133	0.022	1.24061	0.0198	120.647	159.929	154.474	148.998	147.35	158.184
Tb927.9.13650	1.39909	0.00855	1.33837	0.0601	1.2877	0.0458	1.28506	0.00311	1.35892	0.00154	114.152	159.709	152.778	146.994	146.693	156.84
Tb927.9.13630	0.862614	0.211	0.910845	0.525	0.977743	0.902	1.04353	0.605	1.00049	1	77.527	66.875	70.615	75.801	80.901	76.584
Tb927.9.13620	0.751682	0.0265	0.873035	0.116	1.14994	0.0695	1.15475	0.058	1.14138	0.0562	34.143	25.664	29.808	39.262	39.426	38.498
Tb927.9.13610	1.30175	0.00755	1.54129	0.0018	1.70812	0.00127	1.75642	0.000544	1.70992	0.000357	36.269	47.213	55.901	61.951	63.703	61.195
Tb927.9.13600	1.28505	0.0379	1.50457	0.0311	1.64469	0.0162	1.84756	0.00166	1.75627	0.00226	44.456	57.128	66.887	73.117	82.135	68.831
Tb927.9.1360	1.06281	0.583	1.14006	0.27	1.2397	0.0384	1.25999	0.0525	1.16921	0.113	28.955	30.773	33.01	35.895	36.482	36.232
Tb927.9.13590	1.22877	0.454	1.54076	0.0914	1.87116	0.0241	2.02133	0.0212	1.67716	0.0375	9.014	11.076	13.889	16.867	18.221	16.05
Tb927.9.13580	0.877323	0.262	0.665335	0.00905	0.599238	0.0132	0.575997	0.00179	0.592152	0.00335	91.794	80.533	61.074	55.007	52.873	52.146
Tb927.9.13570	0.91254	0.362	0.885387	0.116	0.918241	0.224	0.926821	0.294	0.882679	0.0625	40.513	36.97	35.87	37.201	37.548	36.851
Tb927.9.13540	1.05626	0.412	1.07956	0.242	1.13909	0.0583	1.24546	0.0151	1.16403	0.02	62.981	66.525	67.992	71.741	78.441	76.518
Tb927.9.13530	1.26568	0.0377	1.19699	0.0357	1.32569	0.0108	1.38814	0.00383	1.32962	0.00914	62.524	79.135	74.84	82.887	86.792	84.358
Tb927.9.13520	0.782613	0.116	0.602534	0.0106	0.626378	0.00548	0.635734	0.00354	0.687545	0.00673	88.529	69.284	53.342	55.452	56.281	60.567
Tb927.9.13510	1.03977	0.796	1.40181	0.0197	1.54993	0.0055	1.61819	0.00211	1.62154	0.00217	55.533	57.742	77.847	86.073	89.863	85.9
Tb927.9.13500	1.01893	0.973	1.31193	0.287	1.53623	0.0185	1.55909	0.0064	1.55343	0.0151	46.983	47.872	61.638	72.176	73.25	75.923
Tb927.9.1350	1.29009	0.0247	1.29848	0.0112	1.30063	0.0194	1.30068	0.0103	1.29875	0.00739	90.304	116.5	117.258	117.452	117.456	118.522
Tb927.9.13490	0.963006	0.453	0.845636	0.0496	0.817486	0.0193	0.742719	0.00316	0.791216	0.00237	69.41	66.843	58.696	56.742	51.552	52.116
Tb927.9.13480	0.974594	0.891	0.785901	0.0345	0.961964	0.645	0.956772	0.839	0.981388	0.927	36.222	35.302	28.467	34.844	34.656	36.934
Tb927.9.13470	0.974095	0.724	0.985983	0.926	0.995392	1	1.0896	0.191	1.02134	0.855	40.772	39.716	40.201	40.584	44.425	43.269
Tb927.9.13460	0.924208	0.528	0.893404	0.278	0.895057	0.258	0.934772	0.626	0.950967	0.603	77.393	71.527	69.143	69.271	72.345	79.653
Tb927.9.13440	0.878061	0.0577	0.889597	0.0703	0.914473	0.121	0.87423	0.0231	0.854764	0.0122	49.576	43.531	44.103	45.336	43.341	41.51
Tb927.9.13430	1.75771	0.00248	2.17582	0.000996	2.39057	0.00072	2.43616	0.000292	2.49417	0.000621	17.55	30.848	38.185	41.954	42.754	44.294
Tb927.9.13410	2.90109	0.0121	3.27109	0.00773	3.55585	0.0104	4.06759	0.00142	3.6478	0.00301	6.08	17.638	19.888	21.619	24.73	25.27
Tb927.9.1340	1.10844	0.22	1.02061	0.945	0.810873	0.0182	0.705675	0.005	0.689376	0.00127	59.419	65.862	60.644	48.181	41.931	41.931
Tb927.9.13380	1.30492	0.0136	1.48592	0.00995	1.52647	0.00952	1.56314	0.00157	1.61523	0.000901	95.213	124.245	141.479	145.34	148.831	151.84
Tb927.9.13370	1.42805	0.00729	1.5652	0.0165	1.69825	0.0116	1.73746	0.000481	1.79622	0.00027	76.073	108.636	119.069	129.19	132.173	133.313
Tb927.9.13360	1.06156	0.47	1.35874	0.0146	1.61925	0.00397	1.64378	0.00477	1.83002	0.0012	30.561	32.443	41.525	49.486	50.236	51.967
Tb927.9.13350	0.831496	0.0494	0.789039	0.0265	0.807619	0.0405	0.853604	0.087	0.849293	0.133	63.29	52.625	49.938	51.114	54.025	58.556
Tb927.9.13340	0.828568	0.122	0.67095	0.0179	0.710581	0.0275	0.711432	0.0384	0.731858	0.0185	72.42	60.005	48.59	51.46	51.522	54.503
Tb927.9.13330	0.899537	0.159	0.834065	0.368	0.980985	0.918	0.93167	0.171	0.992602	0.979	34.132	30.703	28.468	33.483	31.8	34.987
Tb927.9.13320	0.768792	0.0149	0.731214	0.0197	0.750258	0.0074	0.735333	0.00663	0.774098	0.00558	78.231	60.144	57.204	58.694	57.526	62.946
Tb927.9.13310	1.21187	0.119	1.2489	0.0662	1.28757	0.0294	1.31369	0.0647	1.29283	0.00906	41.577	50.386	51.926	53.534	54.62	53.712
Tb927.9.13300	0.850273	0.0796	0.867911	0.109	1.02322	0.883	1.05404	0.586	1.08444	0.261	31.523	26.803	27.359	32.255	33.226	33.194
Tb927.9.1330	1.66875	0.37	0.989135	1	1.17368	0.748	1.03555	0.978	1.20768	0.652	0.853	1.423	0.844	1.001	0.883	0.208
Tb927.9.13290	0.900996	0.112	1.00563	1	1.08233	0.39	1.18589	0.0509	1.21158	0.0557	34.535	31.116	34.73	37.379	40.955	43.202
Tb927.9.13280	0.672383	0.0391	0.499798	0.00699	0.578615	0.0127	0.58443	0.0141	0.649666	0.0171	46.89	31.528	23.435	27.131	27.404	31.231
Tb927.9.13250	0.880134	0.0937	0.856093	0.0456	0.888107	0.101	0.914566	0.187	0.971703	0.498	50.402	44.36	43.149	44.762	46.096	48.719
Tb927.9.13240	1.03975	0.471	1.16664	0.0936	1.25747	0.037	1.24865	0.0229	1.18366	0.053	50.92	52.944	59.406	64.031	63.582	62.021
Tb927.9.13230	0.742211	0.025	0.552508	0.0193	0.592682	0.00368	0.595437	0.0147	0.650211	0.00295	33.99	25.228	18.78	20.145	20.239	22.27
Tb927.9.13210	0.800348	0.465	0.772583	0.0978	0.769922	0.117	0.770627	0.0804	0.964773	0.912	10.59	8.476	8.182	8.154	8.161	7.891
Tb927.9.13200	0.700387	0.0446	0.693389	0.0257	0.739938	0.0973	0.761588	0.0579	0.689379	0.0113	316.916	221.964	219.746	234.498	241.359	225.014
Tb927.9.1320	0.887637	0.228	1.01464	1	1.14031	0.764	1.20394	0.167	1.34529	0.37	1.28	1.136	1.299	1.46	1.541	1.627
Tb927.9.13190	0.998654	1	9.6829	0.107	5.97704	0.425	7.44184	0.353	13.5331	0.0559	0.03	0.03	0.289	0.178	0.222	0.153
Tb927.9.13180	4.71874	0.432	6.12475	0.375	6.16722	0.35	10.3279	0.167	11.8882	0.142	0.158	0.747	0.97	0.976	1.635	0.993
Tb927.9.13170	3.2864	0.504	4.33329	0.484	3.5256	0.445	3.54684	0.417	3.60788	0.422	0.012	0.039	0.052	0.042	0.042	0.197
Tb927.9.13160	6.00013	0.184	9.32075	0.0893	7.11871	0.102	7.74504	0.0781	7.3249	0.0863	0.064	0.385	0.599	0.457	0.498	0.631
Tb927.9.13150	1.04682	0.692	1.10203	0.337	1.17753	0.0944	1.24954	0.0443	1.20038	0.0587	58.891	61.649	64.9	69.346	73.587	74.749
Tb927.9.13140	1.15464	0.0465	1.3584	0.0124	1.23371	0.02	1.17296	0.0568	1.1808	0.00729	29.025	33.514	39.428	35.809	34.046	35.313
Tb927.9.13130	0.853592	0.346	0.705991	0.06	0.771108	0.114	0.774926	0.102	0.859218	0.258	32.761	27.964	23.129	25.262	25.387	27.646
Tb927.9.13120	1.49094	0.00262	1.37468	0.0143	1.2934	0.0118	1.33035	0.0125	1.46602	0.00561	39.61	59.057	54.451	51.232	52.695	56.337
Tb927.9.13110	0.966915	0.664	0.893175	0.0496	0.821844	0.0421	0.828728	0.0919	0.800195	0.00371	63.278	61.184	56.518	52.005	52.44	50.439
Tb927.9.13100	0.957104	0.599	1.09842	0.256	1.20273	0.0665	1.24735	0.0407	1.27735	0.00996	88.788	84.979	97.527	106.788	110.75	113.977
Tb927.9.1310	2.80139	0.582	4.78971	0.378	0.464703	0.829	4.55595	0.307	3.34712	0.425	0.126	0.353	0.604	0.059	0.575	0.629
Tb927.9.13080	1.08092	0.211	1.23676	0.157	1.45946	0.0169	1.66107	0.00202	1.85994	0.000861	116.982	126.448	144.678	170.731	194.315	237.881
Tb927.9.13070	0.971271	0.773	1.17436	0.0894	1.36899	0.0252	1.59572	0.000984	1.78276	0.00258	114.015	110.74	133.894	156.085	181.935	213.175
Tb927.9.13060	0.997301	1	1.17714	0.0942	1.21692	0.0273	1.27827	0.04	1.19813	0.0772	47.622	47.493	56.058	57.952	60.874	60.154
Tb927.9.13050	0.894292	0.116	0.925362	0.135	1.03164	0.746	1.0741	0.247	1.09388	0.0714	35.725	31.949	33.059	36.856	38.373	38.924
Tb927.9.13040	0.813509	0.0372	0.742244	0.0157	0.774929	0.0236	0.763545	0.0193	0.851992	0.0311	60.176	48.954	44.665	46.632	45.947	48.83
Tb927.9.13030	0.993587	1	1.08556	0.162	1.0811	0.426	1.19611	0.138	1.24728	0.00935	39.058	38.808	42.4	42.226	46.718	51.249
Tb927.9.13020	1.22701	0.0745	1.39201	0.0508	1.63109	0.0194	1.72478	0.00121	1.95552	0.000829	25.58	31.387	35.607	41.723	44.119	48.363
Tb927.9.13010	1.02607	0.75	1.05069	0.484	1.12581	0.184	1.168	0.0502	1.2553	0.00581	53.982	55.39	56.719	60.774	63.052	67.742
Tb927.9.1300	0.791406	0.556	0.774467	0.475	0.88358	0.765	0.853561	0.831	0.995436	1	0.97	0.768	0.751	0.857	0.828	0.574
Tb927.9.130	1	1	1	1	1	1	1	1	1	1	0.012	0.012	0.012	0.012	0.012	0.012
Tb927.9.12990	0.900018	0.0452	0.875021	0.0767	0.891349	0.0401	0.904393	0.0661	0.906674	0.0683	38.161	34.346	33.392	34.015	34.513	33.051
Tb927.9.12980	1.05332	0.659	1.01189	1	1.08809	0.535	1.06781	0.537	1.26065	0.0281	52.4	55.193	53.022	57.015	55.953	60.669
Tb927.9.12960	1.16563	0.156	1.4889	0.0243	1.57253	0.011	1.59646	0.00125	1.6132	0.000754	58.221	67.864	86.686	91.554	92.948	90.82
Tb927.9.12950	0.896468	0.128	0.930692	0.181	1.0096	0.992	1.10351	0.144	1.13585	0.0677	44.097	39.532	41.041	44.521	48.662	51.331
Tb927.9.12930	0.991876	0.99	1.05884	0.368	1.14856	0.0686	1.21042	0.0108	1.218	0.00706	74.276	73.672	78.646	85.31	89.905	90.432
Tb927.9.12900	1.08521	0.223	1.1601	0.0475	1.26319	0.0107	1.27547	0.00748	1.2271	0.00676	50.157	54.43	58.187	63.357	63.973	63.528
Tb927.9.1290	0.613056	0.964	2.83098	0.686	5.12704	0.438	4.89317	0.417	3.72336	0.524	0.273	0.167	0.771	1.397	1.333	1.048
Tb927.9.12890	0.867618	0.287	0.84979	0.553	0.924546	0.593	0.922465	0.469	0.962876	0.844	62.945	54.612	53.49	58.195	58.064	67.913
Tb927.9.12880	0.891768	0.0652	0.95674	0.788	1.01756	0.937	1.05061	0.507	1.07211	0.143	42.488	37.889	40.65	43.234	44.638	48.527
Tb927.9.12870	0.993289	1	1.03974	0.74	1.16249	0.102	1.2704	0.0107	1.22871	0.0756	47.837	47.516	49.738	55.61	60.772	59.686
Tb927.9.12850	0.828707	0.015	0.823826	0.0212	0.832404	0.0197	0.910831	0.118	0.865624	0.0279	60.242	49.923	49.629	50.146	54.871	54.672
Tb927.9.12840	0.822325	0.0257	0.873955	0.0488	0.957879	0.624	0.994389	1	0.990462	0.916	37.395	30.751	32.681	35.82	37.185	39.594
Tb927.9.12830	0.821422	0.0708	0.866636	0.0849	0.92963	0.373	0.962279	0.62	0.967039	0.696	43.808	35.985	37.965	40.725	42.155	46.327
Tb927.9.12820	1.00804	1	1.00891	1	1.05706	0.401	1.06549	0.443	1.11205	0.145	78.297	78.927	78.995	82.765	83.425	87.471
Tb927.9.12810	0.878486	0.04	0.842663	0.0857	0.898881	0.0834	0.913896	0.333	0.934715	0.262	33.414	29.354	28.157	30.035	30.537	32.761
Tb927.9.12800	0.946571	0.479	0.982998	0.884	1.02846	0.71	1.06031	0.232	1.04755	0.314	42.381	40.117	41.66	43.587	44.937	42.96
Tb927.9.1280	0.951171	1	0.989135	1	0.407642	0.445	0.480423	0.586	0.92163	1	0.106	0.101	0.105	0.043	0.051	0.081
Tb927.9.12790	0.773369	0.0239	0.846448	0.0642	0.945857	0.453	1.02344	0.749	1.0301	0.684	46.51	35.97	39.368	43.992	47.6	50.221
Tb927.9.12780	0.94431	0.3	0.926879	0.187	0.96643	0.648	0.969527	0.471	1.02204	0.691	52.642	49.71	48.793	50.875	51.038	49.639
Tb927.9.12770	0.831458	0.0192	0.837404	0.0998	0.93471	0.258	0.981975	0.691	0.988509	0.845	54.628	45.421	45.746	51.061	53.643	56.284
Tb927.9.12760	0.801223	0.209	1.10208	0.748	1.2178	0.198	1.11902	0.491	1.26548	0.0944	8.111	6.499	8.939	9.877	9.076	10.153
Tb927.9.12750	0.987171	0.942	0.962094	0.647	0.904907	0.189	0.877359	0.0727	0.846569	0.0318	52.912	52.233	50.906	47.881	46.423	45.432
Tb927.9.12740	1.06204	0.616	1.10069	0.38	1.21169	0.0736	1.20922	0.176	1.23491	0.0851	19.023	20.203	20.938	23.05	23.003	24.618
Tb927.9.12730	0.899368	0.417	0.794078	0.0629	0.749044	0.0142	0.761087	0.00783	0.833724	0.0553	106.53	95.81	84.593	79.796	81.079	87.799
Tb927.9.12720	0.898909	0.14	0.927912	0.304	1.03003	0.703	1.04408	0.695	0.986127	0.945	35.267	31.702	32.725	36.326	36.822	36.886
Tb927.9.12710	1.01575	0.815	0.965535	0.643	1.0007	1	1.00336	1	1.03668	0.61	52.421	53.246	50.614	52.457	52.597	54.321
Tb927.9.12700	0.924996	0.195	0.94977	0.585	0.934219	0.497	0.868441	0.0526	0.870386	0.0237	79.871	73.881	75.859	74.617	69.363	72.881
Tb927.9.1270	1.17692	1	0.97759	1	0.326936	0.445	0.963536	1	12.7265	0.104	0.036	0.043	0.036	0.012	0.035	0.381
Tb927.9.12690	0.905393	0.349	0.940385	0.53	0.952856	0.501	1.02415	0.84	0.955591	0.568	25.746	23.31	24.211	24.532	26.368	25.013
Tb927.9.12680	0.941388	0.842	1.08957	0.771	1.24953	0.29	1.34478	0.0503	1.28891	0.111	87.59	82.456	95.436	109.446	117.79	123.054
Tb927.9.12670	0.945633	0.504	0.922487	0.286	1.04298	0.812	1.11513	0.201	1.08031	0.199	29.784	28.164	27.475	31.064	33.213	34.376
Tb927.9.12650	1.03523	0.556	1.05355	0.67	1.04221	0.681	1.02514	0.807	1.08291	0.154	147.962	153.175	155.885	154.207	151.682	153.134
Tb927.9.12630	0.906553	0.584	0.677071	0.0415	0.596509	0.00914	0.637807	0.00943	0.61978	0.00761	308.768	279.914	209.058	184.183	196.934	174.56
Tb927.9.12610	0.911275	0.62	0.68788	0.0453	0.615189	0.0117	0.647871	0.0125	0.619863	0.00789	288.577	262.973	198.507	177.53	186.961	165.029
Tb927.9.1260	13.3702	0.193	21.8038	0.165	1	1	1	1	5.19691	0.422	0.012	0.159	0.26	0.012	0.012	0.012
Tb927.9.12590	0.889926	0.507	0.672339	0.0411	0.618367	0.0132	0.63824	0.0103	0.611977	0.00878	272.533	242.534	183.234	168.525	173.941	154.72
Tb927.9.12570	0.914583	0.62	0.678903	0.0415	0.604145	0.00976	0.642266	0.014	0.614445	0.00693	302.127	276.32	205.115	182.529	194.046	170.299
Tb927.9.12550	0.908968	0.592	0.682631	0.0494	0.611926	0.0116	0.637251	0.0111	0.615564	0.00686	278.369	253.028	190.023	170.341	177.391	159.02
Tb927.9.12530	0.888659	0.446	0.988713	1	1.09413	0.492	1.21312	0.0514	1.2666	0.037	35.008	31.11	34.613	38.303	42.469	46.044
Tb927.9.12520	0.718509	0.00938	0.670433	0.00885	0.781077	0.00614	0.78752	0.0218	0.803814	0.0137	163.058	117.159	109.319	127.361	128.411	128.368
Tb927.9.12510	0.699953	0.00296	0.706306	0.00333	0.756156	0.00567	0.796456	0.0132	0.795014	0.00964	257.033	179.911	181.544	194.357	204.716	207.334
Tb927.9.12500	0.991473	0.989	0.897946	0.116	0.895072	0.397	0.920819	0.159	0.873877	0.107	107.952	107.031	96.935	96.624	99.404	90.975
Tb927.9.1250	1.97281	0.586	0.611746	0.484	0.611746	0.445	2.09699	0.231	1.54147	0.641	0.019	0.038	0.012	0.012	0.041	0.038
Tb927.9.12490	0.922311	0.244	0.992911	1	1.08693	0.113	1.10962	0.0416	1.08989	0.071	30.842	28.446	30.623	33.523	34.222	32.677
Tb927.9.12480	1.06339	0.252	0.944696	0.655	0.890222	0.0866	0.966379	0.454	0.899654	0.267	71.335	75.857	67.39	63.504	68.937	64.667
Tb927.9.12470	0.889031	0.34	0.964531	0.762	1.07223	0.555	1.17212	0.153	1.10071	0.473	57.724	51.319	55.677	61.894	67.66	67.224
Tb927.9.12460	1.30178	0.03	1.69957	0.0159	2.17548	0.00803	2.55702	0.000596	2.57684	0.000472	26.579	34.6	45.173	57.822	67.963	68.179
Tb927.9.12450	1.25674	0.0227	1.53885	0.00343	2.0523	0.00517	2.57161	0.000374	2.52436	0.000216	42.388	53.27	65.228	86.992	109.004	105.234
Tb927.9.12440	1.23021	0.231	1.45907	0.0218	1.52866	0.0194	1.57996	0.0112	1.4763	0.0157	20.912	25.726	30.512	31.967	33.04	33.25
Tb927.9.12430	1.10269	0.549	1.13058	0.287	1.06543	0.542	1.04227	0.695	1.0542	0.597	128.562	141.764	145.35	136.974	133.996	139.817
Tb927.9.12400	1.02594	0.839	1.15954	0.105	1.35429	0.0108	1.36634	0.0176	1.37336	0.00723	34.931	35.837	40.504	47.307	47.728	45.393
Tb927.9.1240	1	1	1	1	1	1	6.1096	0.417	1	1	0.012	0.012	0.012	0.012	0.073	0.012
Tb927.9.12390	1.18919	0.281	1.3797	0.00584	1.66042	0.00303	1.75994	0.000612	1.69948	0.00133	77.027	91.6	106.274	127.897	135.563	136.577
Tb927.9.12380	0.948952	0.44	1.05498	0.435	1.20309	0.0436	1.34067	0.00226	1.28038	0.00288	42.453	40.286	44.787	51.075	56.916	58.346
Tb927.9.12370	0.997093	1	1.11606	0.371	1.28499	0.0514	1.20021	0.25	1.31364	0.0313	56.135	55.971	62.65	72.133	67.373	72.893
Tb927.9.12360	0.985271	0.948	1.11726	0.174	1.18916	0.0388	1.11333	0.57	1.22868	0.011	102.905	101.389	114.971	122.37	114.567	125.105
Tb927.9.12350	0.9993	1	1.17495	0.191	1.2876	0.0523	1.24436	0.0717	1.26176	0.0519	45.136	45.105	53.033	58.118	56.166	56.976
Tb927.9.12340	0.936537	0.303	1.01842	0.786	1.17401	0.0352	1.20162	0.00815	1.16361	0.0149	52.435	49.107	53.401	61.559	63.007	62.309
Tb927.9.12330	0.995991	1	1.05547	0.333	1.09169	0.206	1.15924	0.243	1.08147	0.311	71.474	71.187	75.438	78.027	82.855	81.997
Tb927.9.12320	1.77628	0.00382	1.77647	0.00992	1.42316	0.0275	1.32514	0.013	1.36322	0.00708	273.277	485.415	485.467	388.916	362.132	339.882
Tb927.9.12310	0.966775	0.834	1.04817	0.44	1.17052	0.0264	1.23788	0.00551	1.25262	0.00917	35.457	34.279	37.165	41.503	43.891	44.648
Tb927.9.12300	1.27577	0.0479	1.33967	0.0788	1.3722	0.0244	1.44687	0.00735	1.36384	0.00882	70.931	90.492	95.024	97.332	102.628	100.901
Tb927.9.1230	1	1	1	1	1	1	1	1	1	1	0.012	0.012	0.012	0.012	0.012	0.037
Tb927.9.12290	0.909669	0.418	0.945692	0.5	0.98881	0.98	1.07496	0.221	1.02024	0.85	144.473	131.423	136.627	142.856	155.303	156.475
Tb927.9.12280	1.0605	0.93	1.2665	0.423	1.43489	0.16	1.52215	0.0259	1.34508	0.105	43.532	46.165	55.133	62.463	66.262	65.044
Tb927.9.12240	0.994024	1	0.914175	0.159	0.771661	0.00836	0.78618	0.0179	0.764902	0.00833	1445.09	1436.46	1321.07	1115.12	1136.1	1136.51
Tb927.9.12200	0.968647	0.583	0.915398	0.102	0.77194	0.00472	0.786499	0.0137	0.763197	0.00577	1120.36	1085.23	1025.57	864.849	881.161	870.075
Tb927.9.1220	1	1	1	1	3.43947	0.445	1	1	1	1	0.012	0.012	0.012	0.041	0.012	0.042
Tb927.9.12190	1.39366	0.00535	1.70817	0.0085	1.73943	0.00143	1.57075	0.0106	1.4927	0.0015	50.757	70.738	86.702	88.289	79.727	79.629
Tb927.9.12170	1.41773	0.0207	1.79998	0.00246	1.73467	0.00262	1.59133	0.00859	1.64097	0.00138	54.364	77.074	97.855	94.304	86.512	88.319
Tb927.9.12160	0.934657	0.211	0.898233	0.0542	0.85662	0.0274	0.880421	0.0151	0.833657	0.00933	88.913	83.103	79.864	76.164	78.281	78.309
Tb927.9.12150	0.888751	0.237	0.911279	0.358	0.958843	0.543	1.03257	0.754	0.956533	0.671	66.276	58.903	60.396	63.548	68.435	67.471
Tb927.9.12140	0.947964	0.531	1.01209	0.974	1.01317	0.903	1.06044	0.307	0.969123	0.591	93.495	88.63	94.625	94.726	99.146	94.64
Tb927.9.12130	0.769413	0.384	0.597482	0.015	0.813441	0.39	0.877403	0.425	0.935703	0.692	20.168	15.518	12.05	16.406	17.696	20.3
Tb927.9.12110	1.07934	0.193	0.982495	0.973	0.957141	0.443	0.973717	0.578	1.01359	0.813	107.164	115.666	105.288	102.571	104.347	102.823
Tb927.9.12100	0.938551	0.504	0.904268	0.232	0.970944	0.88	0.993773	1	0.991538	1	34.838	32.697	31.503	33.826	34.621	37.678
Tb927.9.1210	2.20162	0.504	1	1	1	1	1	1	2.41699	0.422	0.012	0.026	0.012	0.012	0.012	0.012
Tb927.9.12090	0.86003	0.132	0.662681	0.0132	0.664653	0.00359	0.635339	0.00153	0.667635	0.00146	36.499	31.39	24.187	24.259	23.189	24.093
Tb927.9.12080	1.22564	0.137	1.71852	0.0146	1.8711	0.00227	1.99212	0.00148	1.92183	0.00226	47.443	58.148	81.532	88.771	94.512	92.119
Tb927.9.12070	0.899574	0.0996	0.902164	0.148	0.940538	0.324	0.949467	0.282	0.909549	0.0705	78.39	70.518	70.721	73.729	74.429	72.337
Tb927.9.12060	0.463142	0.0267	0.661178	0.0391	0.676654	0.0109	0.574813	0.00541	0.69971	0.0442	27.814	12.882	18.39	18.82	15.988	21.246
Tb927.9.12040	0.656002	0.0152	0.693839	0.0268	0.754953	0.0288	0.817953	0.0235	0.793097	0.06	33.224	21.795	23.052	25.083	27.176	28.976
Tb927.9.12030	0.557662	0.00296	0.688358	0.00699	0.82318	0.108	0.908481	0.316	0.889399	0.272	89.986	50.182	61.943	74.075	81.751	87.178
Tb927.9.12000	0.981391	0.888	1.15677	0.114	1.37979	0.00515	1.51257	0.00083	1.51518	0.00159	42.231	41.445	48.851	58.27	63.877	68.312
Tb927.9.1200	1.60217	0.504	1	1	1.67434	0.445	1.63466	0.417	1.7589	0.422	0.012	0.019	0.012	0.02	0.019	0.022
Tb927.9.120	1	1	1	1	1.7224	0.445	1	1	1	1	0.012	0.012	0.012	0.021	0.012	0.012
Tb927.9.11980	0.821506	0.363	1.03375	0.98	0.956207	0.882	1.17884	0.226	0.975901	0.956	11.194	9.196	11.572	10.704	13.196	14.667
Tb927.9.11970	0.853312	0.0726	0.9458	0.643	1.14329	0.173	1.17266	0.0203	1.16236	0.0314	35.808	30.556	33.868	40.939	41.991	44.592
Tb927.9.11960	0.822141	0.0506	0.743384	0.0107	0.759761	0.0331	0.806956	0.0254	0.804422	0.0263	40.552	33.339	30.145	30.809	32.723	36.29
Tb927.9.11950	1.23248	0.0382	1.22154	0.0933	1.22458	0.0202	1.22499	0.0108	1.21111	0.0342	167.341	206.244	204.414	204.922	204.992	209.282
Tb927.9.11940	1.22265	0.0617	1.29054	0.0281	1.2834	0.0139	1.24149	0.0116	1.29972	0.0047	125.33	153.234	161.743	160.848	155.596	152.838
Tb927.9.11930	1.00019	1	1.16458	0.173	1.24196	0.0646	1.24787	0.0285	1.14423	0.156	37.193	37.2	43.315	46.193	46.413	42.654
Tb927.9.11920	5.61372	0.573	6.00892	0.545	0.273542	0.445	26.656	0.083	4.49906	0.542	0.044	0.245	0.262	0.012	1.162	0.046
Tb927.9.11910	0.95341	0.517	0.925635	0.347	0.927983	0.488	0.889641	0.13	0.878069	0.101	73.645	70.214	68.169	68.342	65.518	68.101
Tb927.9.11900	0.903018	0.139	0.916596	0.523	0.971558	0.749	0.984668	0.954	0.965349	0.78	37.504	33.867	34.376	36.438	36.929	38.018
Tb927.9.1190	0.233281	0.504	0.233281	0.484	0.233281	0.445	0.233281	0.417	0.233281	0.422	0.051	0.012	0.012	0.012	0.012	0.012
Tb927.9.11890	0.919947	0.328	1.0265	0.874	1.18225	0.0458	1.22933	0.00886	1.2296	0.0251	32.039	29.474	32.888	37.878	39.387	37.299
Tb927.9.11880	0.879271	0.104	0.811663	0.0298	0.788178	0.0196	0.816833	0.0169	0.782249	0.015	73.53	64.653	59.682	57.955	60.062	60.35
Tb927.9.11870	1.05903	0.653	1.20981	0.193	1.22629	0.0736	1.33768	0.0361	1.28593	0.0477	54.007	57.194	65.338	66.228	72.243	71.793
Tb927.9.11860	1.13006	0.408	1.25353	0.194	1.44428	0.0341	1.46498	0.0393	1.33001	0.152	32.908	37.188	41.251	47.528	48.21	45.54
Tb927.9.11850	1.01133	0.971	1.10563	0.0923	1.23287	0.0113	1.27159	0.00979	1.24459	0.00406	58.554	59.217	64.739	72.189	74.456	70.85
Tb927.9.11840	0.903367	0.526	0.762849	0.119	0.766825	0.0918	0.7735	0.0665	0.790346	0.0903	79.77	72.062	60.853	61.17	61.702	64.677
Tb927.9.11830	1.05063	0.441	1.31764	0.0176	1.36002	0.00336	1.46544	0.0013	1.47591	0.000576	37.509	39.408	49.424	51.013	54.967	54.623
Tb927.9.11820	1.26109	0.0226	1.24995	0.0253	1.17753	0.0856	1.20247	0.022	1.18897	0.0234	57.852	72.957	72.312	68.123	69.566	64.645
Tb927.9.11810	0.786562	0.0291	0.836326	0.0673	1.08852	0.422	1.10449	0.131	1.19236	0.016	28.498	22.416	23.834	31.021	31.476	32.441
Tb927.9.11800	1.03153	0.879	0.804547	0.0908	0.717705	0.0158	0.743693	0.0115	0.730871	0.00665	98.27	101.368	79.063	70.529	73.082	73.908
Tb927.9.1180	1	1	1	1	4.25762	0.159	1	1	1	1	0.012	0.012	0.012	0.051	0.012	0.023
Tb927.9.11790	1.02146	0.895	0.802058	0.0747	0.722935	0.0178	0.714927	0.00589	0.703958	0.00133	95.035	97.074	76.224	68.704	67.943	70.612
Tb927.9.11780	0.63497	0.0268	0.641826	0.015	0.705089	0.0287	0.702834	0.00207	0.759503	0.0124	73.38	46.594	47.097	51.74	51.574	51.997
Tb927.9.11770	0.639298	0.00564	0.673476	0.00978	0.758505	0.019	0.78067	0.00766	0.744192	0.00154	53.939	34.483	36.327	40.913	42.109	40.78
Tb927.9.11760	0.873427	0.224	0.918805	0.594	1.11823	0.38	1.20534	0.107	1.13251	0.204	21.449	18.734	19.708	23.985	25.854	25.463
Tb927.9.11750	1.00941	0.912	0.911559	0.0837	0.945851	0.375	1.01172	0.827	0.950778	0.425	56.559	57.092	51.557	53.497	57.222	57.933
Tb927.9.11740	0.949432	0.656	0.834645	0.0957	0.877003	0.223	0.928218	0.403	0.860003	0.198	72.474	68.809	60.49	63.56	67.272	67.253
Tb927.9.11730	1.997	0.017	2.9213	0.0126	3.35179	0.00619	3.59347	0.00325	3.37249	0.00394	16.589	33.129	48.463	55.604	59.614	51.213
Tb927.9.11720	1.15302	0.439	1.6918	0.0055	2.02449	0.00129	2.21662	0.000398	2.16144	0.00027	120.759	139.238	204.3	244.476	267.678	265.746
Tb927.9.11710	1.2211	0.124	1.65586	0.0079	2.24253	0.00121	2.39233	0.001	2.30014	0.000545	53.336	65.129	88.317	119.607	127.597	126.586
Tb927.9.11700	1.19414	0.0908	1.21104	0.0654	1.23662	0.0291	1.18782	0.0464	1.28006	0.0146	64.953	77.563	78.661	80.322	77.153	82.848
Tb927.9.1170	1	1	1	1	1	1	1	1	1	1	0.012	0.012	0.012	0.012	0.012	0.012
Tb927.9.11690	0.969703	0.786	0.904313	0.355	0.90014	0.445	0.909196	0.257	0.86559	0.0641	28.685	27.816	25.94	25.82	26.08	24.817
Tb927.9.11670	1.01798	0.727	0.991858	0.986	1.04441	0.44	1.00792	0.926	1.0154	0.779	52.886	53.837	52.455	55.234	53.305	52.646
Tb927.9.11660	1.06355	0.509	1.18873	0.0453	1.14882	0.165	1.2148	0.0089	1.14224	0.0324	74.956	79.719	89.102	86.111	91.056	88.946
Tb927.9.11650	1.1088	0.483	1.27996	0.106	1.38333	0.0642	1.44854	0.0211	1.38733	0.0384	26.711	29.617	34.189	36.95	38.692	40.937
Tb927.9.11640	1.44429	0.00732	1.41706	0.0147	1.24947	0.0626	1.27867	0.0322	1.07912	0.345	43.807	63.269	62.077	54.735	56.014	47.58
Tb927.9.11600	0.888181	0.594	0.771542	0.142	0.623517	0.0239	0.587378	0.0118	0.565899	0.0108	804.963	714.952	621.063	501.907	472.817	436.504
Tb927.9.1160	1	1	1	1	1	1	1	1	1	1	0.012	0.012	0.012	0.012	0.012	0.012
Tb927.9.11580	0.881069	0.471	0.755848	0.111	0.615864	0.0139	0.583886	0.00719	0.572345	0.00606	458.048	403.572	346.215	282.095	267.448	259.541
Tb927.9.11560	1.00939	0.989	1.02216	0.849	1.05943	0.534	1.03903	0.737	1.03458	0.598	47.45	47.896	48.502	50.27	49.302	54.047
Tb927.9.11550	1.07999	0.313	1.1747	0.0886	1.20055	0.0459	1.1921	0.0348	1.16428	0.0377	221.174	238.866	259.812	265.53	263.66	241.704
Tb927.9.11540	1.12325	0.0998	1.20692	0.0238	1.21716	0.0238	1.15228	0.0734	1.16273	0.0228	217.235	244.011	262.186	264.41	250.315	246.647
Tb927.9.11530	1.09295	0.309	1.08388	0.315	1.25223	0.0373	1.16952	0.139	1.1026	0.395	19.283	21.075	20.901	24.147	22.552	22.192
Tb927.9.11520	0.98409	0.912	0.939968	0.842	1.02838	0.902	1.00009	1	0.954898	0.372	34.201	33.657	32.148	35.172	34.204	33.502
Tb927.9.11510	1.05988	0.67	1.122	0.457	1.19546	0.114	1.2381	0.0217	1.20084	0.0568	64.401	68.257	72.258	76.988	79.735	76.984
Tb927.9.11500	0.925342	0.338	0.937687	0.608	1.04458	0.739	1.01096	0.93	0.979294	0.688	40.484	37.462	37.962	42.289	40.928	41.094
Tb927.9.1150	1	1	1	1	1	1	1	1	1	1	0.012	0.012	0.012	0.012	0.012	0.012
Tb927.9.11490	0.9599	0.422	0.903218	0.157	0.728489	0.00252	0.748971	0.00679	0.729449	0.00215	1499.68	1439.55	1354.54	1092.5	1123.22	1122.77
Tb927.9.11480	1.30068	0.00404	1.52249	0.00178	1.8223	0.00242	1.93232	0.000745	2.12876	0.000211	39.777	51.737	60.559	72.485	76.861	86.502
Tb927.9.11470	0.94989	0.309	0.884763	0.0854	0.707805	0.00329	0.734605	0.00582	0.725989	0.00181	1519.11	1442.99	1344.05	1075.23	1115.94	1106.01
Tb927.9.11410	1.00521	1	0.949142	0.424	0.782741	0.00784	0.795073	0.0138	0.774201	0.00265	1189.92	1196.12	1129.4	931.399	946.073	946.668
Tb927.9.1140	1.56597	0.504	2.51586	0.165	2.70903	0.145	2.51858	0.127	1	1	0.012	0.019	0.03	0.032	0.03	0.026
Tb927.9.11380	0.989846	0.982	0.925686	0.293	0.78643	0.0102	0.793471	0.0201	0.769616	0.0086	1479.06	1464.04	1369.14	1163.17	1173.59	1152.65
Tb927.9.11370	1.07337	0.356	1.05676	0.772	1.10094	0.302	1.11973	0.0497	1.08235	0.317	50.506	54.212	53.373	55.604	56.554	56.04
Tb927.9.11360	1.00119	1	1.05022	0.783	1.05165	0.628	1.12679	0.238	1.06149	0.54	51.105	51.166	53.672	53.745	57.585	58.25
Tb927.9.11350	0.984356	0.955	1.00876	1	0.997786	1	1.05986	0.417	1.02626	0.581	65.144	64.125	65.715	65	69.044	67.74
Tb927.9.11330	0.894424	0.363	0.927779	0.718	0.97483	0.928	1.02186	0.875	0.950546	0.493	163.989	146.676	152.145	159.861	167.574	165.145
Tb927.9.11300	0.959824	0.884	0.97004	0.985	1.04368	0.884	1.12775	0.431	1.0383	0.927	75.814	72.768	73.542	79.125	85.499	89.945
Tb927.9.1130	1	1	1	1	1	1	1	1	1	1	0.012	0.012	0.012	0.012	0.012	0.034
Tb927.9.11270	0.789999	0.137	0.580517	0.00787	0.51665	0.00231	0.494335	0.000949	0.530166	0.0013	454.975	359.43	264.121	235.063	224.91	237.774
Tb927.9.11260	0.936187	0.665	0.911446	0.48	0.851612	0.387	0.952434	0.847	0.859185	0.216	57.022	53.383	51.972	48.56	54.309	51.313
Tb927.9.11250	0.956508	0.504	0.889953	0.204	0.929719	0.318	0.975093	0.705	1.01748	0.795	83.182	79.565	74.028	77.336	81.111	90.726
Tb927.9.11230	1.10236	0.506	0.976453	0.982	0.917005	0.337	0.868807	0.0373	0.96726	0.808	195.697	215.728	191.089	179.455	170.023	190.86
Tb927.9.11220	0.784154	0.0404	0.593466	0.00851	0.58536	0.00313	0.576946	0.0019	0.592496	0.00226	124.933	97.967	74.143	73.131	72.079	80.876
Tb927.9.11210	1	1	1	1	2.66088	0.445	3.37268	0.417	2.93492	0.422	0.012	0.012	0.012	0.032	0.04	0.032
Tb927.9.11200	2.44287	0.504	1	1	6.88521	0.145	1	1	1	1	0.012	0.029	0.012	0.082	0.012	0.114
Tb927.9.1120	1	1	1	1	1	1	1	1	1	1	0.012	0.012	0.012	0.012	0.012	0.012
Tb927.9.11190	1	1	1	1	1	1	1	1	3.12076	0.422	0.012	0.012	0.012	0.012	0.012	0.012
Tb927.9.11180	0.971855	1	0.951053	1	1.16883	0.63	0.995683	1	1.91707	0.189	0.413	0.402	0.393	0.483	0.412	0.588
Tb927.9.11170	0.914551	0.91	0.0393304	0.104	0.144895	0.278	0.345184	0.0106	0.20469	0.402	1.137	1.04	0.045	0.165	0.392	1.191
Tb927.9.11160	0.83614	0.87	0.798616	0.823	0.82164	0.803	0.720523	0.61	0.840284	0.84	2.534	2.118	2.023	2.082	1.826	2.891
Tb927.9.11150	0.963386	0.732	0.991115	1	1.01405	0.957	1.11245	0.261	1.08033	0.422	45.684	44.012	45.278	46.326	50.822	52.196
Tb927.9.11140	0.984135	1	1.05669	0.764	1.11116	0.381	1.17372	0.137	1.0911	0.363	44.847	44.136	47.39	49.832	52.638	50.496
Tb927.9.11130	1.10794	0.372	1.14559	0.304	1.20297	0.0873	1.22585	0.053	1.08508	0.474	50.81	56.294	58.207	61.123	62.285	60.724
Tb927.9.11120	0.966727	0.582	0.964735	0.612	1.03574	0.71	1.0774	0.0851	1.04489	0.304	87.673	84.756	84.582	90.807	94.459	92.766
Tb927.9.11110	0.860724	0.11	0.762222	0.0166	0.812902	0.0337	0.772894	0.0163	0.806058	0.0224	71.109	61.205	54.201	57.805	54.96	57.944
Tb927.9.11100	0.95304	0.536	1.14909	0.115	1.35534	0.0036	1.39168	0.022	1.45068	0.00216	36.145	34.447	41.533	48.988	50.302	54.776
Tb927.9.1110	3.02178	0.203	2.92574	0.178	1.60562	0.445	2.35745	0.126	1.77098	0.422	0.012	0.036	0.035	0.019	0.028	0.055
Tb927.9.11080	0.834086	0.176	0.96633	0.841	1.35055	0.031	1.27581	0.0278	1.4368	0.0134	28.554	23.816	27.592	38.563	36.429	43.471
Tb927.9.11070	0.889299	0.248	1.01634	1	1.09293	0.469	1.12366	0.138	1.05081	0.409	34.562	30.736	35.127	37.774	38.836	36.627
Tb927.9.11060	0.88805	0.134	0.958071	0.899	1.06315	0.604	1.09156	0.288	0.993163	1	35.814	31.804	34.312	38.075	39.093	36.592
Tb927.9.11050	1.15543	0.109	1.33532	0.0191	1.48972	0.00242	1.5707	0.00151	1.52827	0.00181	84.286	97.386	112.549	125.563	132.388	124.509
Tb927.9.11040	0.863554	0.082	0.79515	0.0478	0.903579	0.475	0.859369	0.123	0.876985	0.0942	29.435	25.419	23.405	26.597	25.296	26.767
Tb927.9.11030	1.05494	0.417	1.15803	0.0714	1.4246	0.00679	1.46351	0.00691	1.43226	0.0103	44.902	47.369	51.998	63.967	65.714	66.962
Tb927.9.11020	1.16379	0.855	1.06191	0.993	1.86935	0.0704	1.6022	0.177	1.58729	0.126	21.386	24.889	22.71	39.978	34.265	28.846
Tb927.9.11010	1.21131	0.393	1.38187	0.291	1.63428	0.0726	1.88142	0.011	1.69621	0.0617	31.519	38.18	43.556	51.511	59.301	57.429
Tb927.9.11000	1.11854	0.132	1.27397	0.0128	1.4607	0.00301	1.49137	0.00118	1.43672	0.00164	117.421	131.341	149.591	171.518	175.118	181.533
Tb927.9.1100	1	1	1	1	1	1	1	1	1	1	0.012	0.012	0.012	0.012	0.012	0.012
Tb927.9.110	6.41011	0.193	2.60391	0.484	2.60019	0.445	1	1	1	1	0.012	0.076	0.031	0.031	0.012	0.012
Tb927.9.10990	1.11666	0.103	1.13889	0.0553	1.32405	0.00657	1.30663	0.0054	1.29676	0.0168	25.233	28.177	28.738	33.41	32.971	31.779
Tb927.9.10970	1.07841	0.208	1.0974	0.238	1.14444	0.0678	1.09784	0.169	1.06794	0.312	46.409	50.047	50.929	53.112	50.949	47.54
Tb927.9.10960	0.815607	0.21	0.630843	0.0178	0.718179	0.0474	0.713739	0.0328	0.741872	0.0388	43.067	35.126	27.169	30.93	30.739	31.88
Tb927.9.10950	1.43666	0.0221	1.55777	0.011	1.61746	0.0109	1.68472	0.00533	1.53321	0.006	48.539	69.734	75.613	78.51	81.775	73.021
Tb927.9.10940	1.54802	0.0534	1.52969	0.0475	1.6931	0.0396	1.73321	0.0227	1.51054	0.0606	39.007	60.383	59.669	66.042	67.607	59.947
Tb927.9.10930	0.842625	0.198	1.01092	1	1.15822	0.163	1.20499	0.0713	1.44362	0.0198	60.158	50.691	60.815	69.677	72.49	80.695
Tb927.9.10920	1.07753	0.204	1.09341	0.15	1.08334	0.208	1.09054	0.099	1.07045	0.156	55.042	59.31	60.184	59.63	60.026	56.498
Tb927.9.1090	1.79566	0.504	1	1	1.92635	0.445	1.93796	0.417	1	1	0.012	0.021	0.012	0.023	0.023	0.012
Tb927.9.10890	0.932998	0.464	0.953633	0.571	0.949518	0.656	0.962703	0.731	0.953733	0.54	95.028	88.661	90.622	90.231	91.484	92.076
Tb927.9.10880	0.826238	0.212	0.640202	0.0399	0.704176	0.0302	0.705726	0.0481	0.766585	0.0382	55.698	46.02	35.658	39.221	39.307	38.638
Tb927.9.10870	1.00685	0.984	0.982509	0.825	1.0019	1	0.988996	0.971	0.969476	0.43	53.463	53.829	52.528	53.564	52.874	54.039
Tb927.9.10860	1.24743	0.28	0.932977	0.789	1.18697	0.109	1.04591	0.942	0.889824	0.808	4.515	5.632	4.213	5.359	4.722	3.466
Tb927.9.10850	0.854408	0.0796	0.752543	0.0189	0.913375	0.0863	1.05989	0.293	1.01416	0.896	66.815	57.087	50.281	61.027	70.816	74.723
Tb927.9.10840	1.07612	0.28	1.13361	0.0799	1.10755	0.108	1.17939	0.00966	1.15107	0.0646	42.322	45.543	47.976	46.873	49.914	49.58
Tb927.9.10830	0.92865	0.276	0.908362	0.0833	0.93504	0.301	0.954435	0.464	0.999079	1	105.469	97.943	95.804	98.617	100.663	104.49
Tb927.9.10820	1.0028	1	0.989047	1	0.977572	0.894	0.955958	0.625	0.922269	0.35	44.632	44.757	44.143	43.631	42.666	41.827
Tb927.9.10800	0.888343	0.487	0.918801	0.679	0.962387	0.871	1.11285	0.421	1.08793	0.553	68.269	60.646	62.725	65.701	75.973	72.218
Tb927.9.1080	1	1	2.59086	0.484	1	1	1	1	1	1	0.012	0.012	0.031	0.012	0.012	0.012
Tb927.9.10790	0.878298	0.191	0.995802	1	1.08769	0.436	1.12392	0.15	1.05004	0.532	83.36	73.215	83.01	90.669	93.69	90.134
Tb927.9.10770	1.06535	0.486	1.17428	0.0383	1.11113	0.168	1.12752	0.103	1.08788	0.254	699.258	744.957	821.125	776.966	788.429	747.889
Tb927.9.10760	0.973897	0.953	1.09219	0.359	1.08564	0.377	1.12097	0.318	1.05013	0.679	623.743	607.462	681.248	677.162	699.199	651.789
Tb927.9.10750	1.06138	0.504	1.09101	0.427	1.11343	0.243	1.09119	0.342	1.0626	0.441	532.434	565.116	580.891	592.828	580.985	564.33
Tb927.9.10740	1.10649	0.178	1.1768	0.0364	1.18935	0.0482	1.17406	0.0313	1.10141	0.103	809.844	896.082	953.027	963.189	950.805	897.637
Tb927.9.10710	0.853453	0.186	0.719426	0.0452	0.756524	0.0686	0.771944	0.0412	0.78898	0.049	38.947	33.239	28.019	29.464	30.065	31.377
Tb927.9.1070	1	1	1.56348	0.484	1.59585	0.445	1	1	1	1	0.012	0.012	0.019	0.019	0.012	0.012
Tb927.9.10690	0.934543	0.203	0.925388	0.266	0.96873	0.693	1.0207	0.784	1.07835	0.166	48.969	45.764	45.316	47.438	49.983	55.317
Tb927.9.10680	1.01012	1	1.00927	1	1.17462	0.149	1.15993	0.12	1.13541	0.224	62.039	62.667	62.614	72.872	71.96	70.875
Tb927.9.10670	1.01135	1	1.1623	0.209	1.29274	0.0388	1.34469	0.00969	1.29146	0.0134	28.799	29.126	33.473	37.23	38.726	39.341
Tb927.9.10660	1.15152	0.0927	1.15777	0.43	1.17809	0.0946	1.19066	0.0875	1.11276	0.498	40.299	46.405	46.657	47.475	47.982	50.183
Tb927.9.10650	0.728961	0.482	0.851684	0.809	1.17812	0.597	1.11438	0.509	1.45425	0.221	11.44	8.339	9.743	13.478	12.748	21.751
Tb927.9.10640	1.06382	0.607	1.27096	0.0174	1.48774	0.00266	1.63691	0.000464	1.47797	0.00254	27.838	29.615	35.381	41.416	45.569	44.65
Tb927.9.10630	1.09331	0.504	1.17089	0.0746	1.17301	0.191	1.11387	0.118	1.14732	0.0982	46.345	50.669	54.265	54.363	51.622	48.665
Tb927.9.10620	1.17857	0.211	1.0924	0.654	1.24223	0.34	1.32676	0.0323	1.17387	0.175	48.84	57.561	53.353	60.67	64.799	60.683
Tb927.9.10610	1.1699	0.482	1.12318	0.506	1.05151	0.911	1.16532	0.611	1.18627	0.153	40.902	47.851	45.94	43.009	47.664	44.505
Tb927.9.10600	1.16549	0.416	1.25756	0.318	1.30707	0.111	1.23755	0.265	1.23026	0.206	49.229	57.376	61.909	64.346	60.924	57.705
Tb927.9.1060	1	1	1	1	1	1	1	1	1	1	0.012	0.012	0.012	0.012	0.012	0.012
Tb927.9.10590	1.22248	0.215	1.27627	0.271	1.28151	0.186	1.19975	0.332	1.24273	0.17	48.624	59.442	62.058	62.313	58.337	58.111
Tb927.9.10580	1.10927	0.195	1.05488	0.546	1.11395	0.145	1.22645	0.03	1.13327	0.103	53.477	59.321	56.412	59.571	65.587	64.902
Tb927.9.10570	0.923213	0.209	0.91134	0.138	0.994268	1	1.03622	0.573	1.01481	0.876	181.133	167.225	165.074	180.095	187.694	185.769
Tb927.9.10560	1.13356	0.0602	1.05244	0.486	0.944268	0.542	0.971115	0.649	0.94184	0.298	151.306	171.515	159.241	142.873	146.936	142.736
Tb927.9.10550	0.883381	0.253	0.949084	0.641	1.0055	1	1.03783	0.703	1.02137	0.837	41.926	37.037	39.792	42.157	43.513	45.932
Tb927.9.10540	0.986704	1	1.00185	1	1.03425	0.77	1.16738	0.0712	1.03174	0.858	32.127	31.7	32.187	33.228	37.505	39.032
Tb927.9.10530	1.03858	0.825	1.22312	0.211	1.39454	0.0229	1.3393	0.0076	1.25037	0.0251	34.1	35.416	41.708	47.554	45.67	41.359
Tb927.9.10520	0.969471	0.735	1.02049	0.888	0.952344	0.528	1.0417	0.542	1.00302	1	85.112	82.514	86.856	81.056	88.661	84.322
Tb927.9.10510	0.892586	0.352	0.909551	0.377	1.0168	0.942	1.02669	0.555	1.03627	0.875	24.655	22.007	22.425	25.069	25.313	25.527
Tb927.9.10500	0.824329	0.0379	0.682789	0.0112	0.720248	0.0212	0.705806	0.00301	0.759225	0.00496	51.455	42.416	35.133	37.06	36.317	39.455
Tb927.9.1050	0.499731	0.536	0.599755	0.728	2.82522	0.313	23.4412	0.00906	29.3845	0.00766	0.037	0.018	0.022	0.103	0.858	1.173
Tb927.9.10490	0.951857	0.338	0.955219	0.346	1.13371	0.103	1.19988	0.0312	1.18177	0.073	40.345	38.403	38.538	45.74	48.409	48.791
Tb927.9.10480	0.950285	0.504	1.01636	0.977	1.07873	0.298	1.19567	0.0246	1.16254	0.0292	39.485	37.522	40.131	42.594	47.211	46.456
Tb927.9.10470	1.02152	0.705	1.02791	0.718	1.04783	0.375	1.06229	0.247	1.0533	0.285	78.655	80.348	80.851	82.417	83.555	87.864
Tb927.9.10460	1.04982	0.504	1.05293	0.453	1.05922	0.6	1.09941	0.0744	1.08234	0.226	49.244	51.698	51.851	52.161	54.14	54.152
Tb927.9.10450	0.865589	0.225	0.757661	0.00885	0.83177	0.0265	0.833306	0.0285	0.85522	0.033	48.482	41.965	36.733	40.326	40.4	41.795
Tb927.9.10440	0.818437	0.0147	0.824188	0.0236	0.833557	0.0181	0.831973	0.0129	0.86636	0.0103	52.953	43.339	43.643	44.139	44.055	45.552
Tb927.9.10430	1.02449	0.9	1.12996	0.145	1.20065	0.0754	1.2564	0.0205	1.29046	0.0206	93.659	95.953	105.831	112.452	117.673	128.615
Tb927.9.10400	0.801033	0.594	0.461268	0.0343	0.389288	0.0124	0.350942	0.00633	0.438445	0.0164	376.675	301.729	173.748	146.635	132.191	164.414
Tb927.9.1040	2.76785	0.504	1	1	1	1	1	1	3.03861	0.422	0.012	0.033	0.012	0.012	0.012	0.037
Tb927.9.10370	0.86031	0.233	1.02515	0.913	1.07892	0.445	1.15141	0.189	1.09132	0.295	62.427	53.706	63.997	67.353	71.879	72.808
Tb927.9.10360	1.36485	0.0472	1.33609	0.127	1.39147	0.0375	1.38634	0.015	1.30568	0.0382	36.558	49.896	48.845	50.87	50.682	48.923
Tb927.9.10350	1.02375	0.839	1.12833	0.146	1.18112	0.0356	1.21968	0.00655	1.19025	0.00953	80.633	82.548	90.98	95.237	98.346	103.908
Tb927.9.10340	0.800016	0.0329	0.737357	0.0113	0.79689	0.0453	0.832925	0.0238	0.913108	0.13	61.453	49.164	45.313	48.971	51.186	55.233
Tb927.9.10310	0.810775	0.0534	0.696176	0.0107	0.562674	0.00238	0.539075	0.00249	0.55306	0.00133	351.627	285.09	244.794	197.851	189.553	196.931
Tb927.9.10300	0.976307	0.942	1.04038	0.883	1.05436	0.723	1.17865	0.314	1.09564	0.519	57.48	56.119	59.802	60.605	67.749	67.65
Tb927.9.1030	1.55292	0.504	1	1	1.56732	0.445	2.98246	0.143	3.41934	0.168	0.012	0.019	0.012	0.019	0.036	0.033
Tb927.9.10290	0.464422	0.441	0.696546	0.723	0.786572	0.445	1.25944	0.69	1.14561	0.687	2.357	1.095	1.642	1.854	2.968	3.311
Tb927.9.10280	0.919088	0.407	1.0827	0.66	1.15384	0.345	1.01591	1	1.39247	0.0757	10.96	10.073	11.866	12.646	11.134	16.555
Tb927.9.10270	1.15913	0.844	1.32868	0.471	1.39737	0.391	1.1497	0.673	1.81826	0.108	7.638	8.854	10.149	10.673	8.782	13.662
Tb927.9.10250	0.795392	0.0883	0.637664	0.00787	0.663012	0.0107	0.737231	0.012	0.769553	0.0169	145.636	115.838	92.867	96.559	107.368	106.74
Tb927.9.10230	0.94478	0.854	0.691017	0.0206	0.555834	0.0066	0.517379	0.0021	0.603694	0.00306	622.996	588.595	430.501	346.283	322.325	374.334
Tb927.9.10200	1.14013	0.191	1.22353	0.141	1.33739	0.0278	1.47878	0.00339	1.39738	0.00553	59.379	67.7	72.653	79.413	87.809	89.58
Tb927.9.1020	4.65683	0.193	1	1	2.23732	0.445	1	1	5.24784	0.131	0.012	0.056	0.012	0.027	0.012	0.012
Tb927.9.10190	0.966635	0.451	0.964416	0.552	1.08058	0.145	1.08194	0.0681	1.06015	0.178	59.978	57.977	57.844	64.811	64.893	64.849
Tb927.9.10180	1.01427	0.988	0.945122	0.484	1.05098	0.652	1.08671	0.271	1.13787	0.176	41.518	42.111	39.24	43.635	45.118	45.979
Tb927.9.10170	1.01266	1	0.934871	0.589	1.20505	0.142	1.21994	0.0863	1.15783	0.285	25.677	26.002	24.005	30.942	31.324	30.629
Tb927.9.10160	0.947405	0.801	1.03477	0.898	1.11657	0.468	1.24949	0.151	1.15343	0.398	52.818	50.04	54.655	58.975	65.996	68.224
Tb927.9.10150	0.896524	0.199	0.885435	0.144	0.939332	0.45	0.970743	0.687	1.00867	1	51.873	46.506	45.93	48.726	50.356	53.107
Tb927.9.10140	0.960029	0.577	1.0106	0.941	1.12895	0.0977	1.10624	0.128	1.2023	0.026	26.903	25.828	27.188	30.372	29.761	31.082
Tb927.9.10130	0.936654	0.629	0.753514	0.158	1.13887	0.452	1.21973	0.325	1.00459	1	15.487	14.506	11.67	17.638	18.89	16.677
Tb927.9.10100	0.774541	0.32	0.564842	0.0186	0.587017	0.0177	0.553033	0.00693	0.653095	0.0245	108.56	84.084	61.319	63.727	60.037	65.238
Tb927.9.1010	1	1	1	1	1	1	1.62318	0.417	1	1	0.012	0.012	0.012	0.012	0.019	0.021
Tb927.9.10080	0.928985	0.207	0.898993	0.152	0.966836	0.854	0.986376	0.842	1.08031	0.143	46.027	42.759	41.378	44.501	45.4	51.42
Tb927.9.10070	0.903831	0.31	0.756559	0.0704	0.749138	0.024	0.70283	0.0075	0.743688	0.02	94.82	85.701	71.737	71.033	66.642	72.426
Tb927.9.10060	0.969659	0.816	1.07572	0.336	1.16624	0.123	1.30862	0.0169	1.23967	0.12	37.698	36.554	40.553	43.965	49.333	45.952
Tb927.9.10050	0.919602	0.286	0.869608	0.0858	0.901323	0.251	0.898872	0.0855	0.903288	0.164	50.248	46.208	43.696	45.29	45.167	45.936
Tb927.9.10040	0.864051	0.041	0.830887	0.0212	0.918412	0.145	0.995526	1	0.976211	0.647	53.645	46.352	44.573	49.268	53.405	56.47
Tb927.9.10020	0.85133	0.173	0.797944	0.0308	0.809981	0.207	0.85423	0.161	0.946121	0.422	49.243	41.922	39.293	39.886	42.065	50.208
Tb927.9.10010	0.976546	0.938	0.796146	0.0934	0.826251	0.0758	0.825408	0.0689	1.00735	1	106.072	103.585	84.449	87.642	87.553	101.316
Tb927.9.10000	0.846472	0.339	0.695831	0.0717	0.709565	0.0714	0.783562	0.145	0.783727	0.107	77.518	65.617	53.94	55.004	60.74	70.871
Tb927.9.1000	2.15229	0.504	1	1	1	1	1	1	2.04978	0.422	0.012	0.026	0.012	0.012	0.012	0.027
Tb927.9.100	0.964476	1	1.00936	1	0.641307	0.445	0.98403	1	1.14124	0.973	0.019	0.018	0.019	0.012	0.018	0.019
Tb927.8.990	0.847525	0.123	1.01839	0.975	0.971929	0.86	1.0654	0.29	1.24181	0.0181	181.107	153.493	184.438	176.023	192.952	251.194
Tb927.8.980	0.978137	0.741	0.952414	0.873	0.886117	0.268	0.832663	0.0191	0.874283	0.111	126.216	123.457	120.21	111.843	105.096	101.211
Tb927.8.970	2.21646	0.00301	4.02512	0.00458	4.78872	0.00859	4.89269	0.000254	5.74124	0.00029	30.71	68.067	123.61	147.06	150.253	177.84
Tb927.8.960	0.91138	0.36	0.82785	0.116	0.75119	0.00759	0.733255	0.00414	0.80081	0.00302	43.023	39.21	35.616	32.318	31.547	34.644
Tb927.8.950	1.26841	0.0382	2.84563	0.0113	3.9658	0.0216	3.83691	0.000688	4.22659	0.000298	29.18	37.012	83.035	115.721	111.96	122.178
Tb927.8.940	0.93409	0.462	0.828354	0.145	0.779832	0.00812	0.771712	0.00844	0.803243	0.00841	43.243	40.393	35.821	33.723	33.371	35.966
Tb927.8.930	1.17007	0.129	2.74763	0.0151	3.76786	0.0256	3.76822	0.000722	4.15574	0.00027	30.409	35.581	83.553	114.578	114.589	121.737
Tb927.8.920	1.04247	0.814	1.04835	0.914	1.10004	0.592	1.09677	0.293	1.20505	0.123	58.035	60.5	60.841	63.841	63.651	74.766
Tb927.8.910	1.70108	0.0466	1.925	0.0197	1.76789	0.0492	1.59037	0.146	1.87828	0.0122	26.15	44.483	50.338	46.23	41.588	50.881
Tb927.8.900	0.818309	0.0653	0.762941	0.034	0.744655	0.0334	0.740606	0.012	0.79414	0.0208	134.831	110.333	102.868	100.402	99.856	105.086
Tb927.8.890	1.22167	0.0382	1.32608	0.0257	1.33657	0.0278	1.37417	0.00283	1.54965	0.00373	203.822	249.004	270.286	272.422	280.087	315.384
Tb927.8.880	1.11309	0.42	1.40144	0.0357	1.51877	0.00313	1.65148	0.00109	1.57639	0.00271	39.226	43.662	54.973	59.575	64.78	61.365
Tb927.8.870	1.71386	0.012	1.91052	0.00992	1.75495	0.0173	1.51214	0.0946	1.84731	0.00181	54.434	93.293	103.997	95.529	82.312	97.2
Tb927.8.860	1.14373	0.139	1.15789	0.119	1.11585	0.116	1.07887	0.163	1.08847	0.38	66.406	75.95	76.891	74.099	71.643	77.099
Tb927.8.850	1.21273	0.0134	1.25285	0.0615	1.45235	0.00694	1.46107	0.00189	1.54674	0.00118	26.746	32.435	33.508	38.844	39.077	43.029
Tb927.8.840	0.930381	0.524	0.9962	1	1.1606	0.0657	1.16855	0.0439	1.17431	0.172	30.389	28.273	30.273	35.269	35.511	35.325
Tb927.8.8360	0.696436	0.00938	0.832542	0.109	0.966462	0.926	1.01165	1	1.06703	0.424	8.439	5.877	7.026	8.156	8.538	9.596
Tb927.8.8350	0.681477	0.0367	0.854541	0.0914	0.85746	0.265	0.863432	0.322	1.00499	1	13.054	8.896	11.155	11.194	11.272	12.64
Tb927.8.8340	0.704538	0.0877	0.690969	0.0359	0.82671	0.163	0.918592	0.504	0.990215	1	29.343	20.673	20.275	24.258	26.954	32.945
Tb927.8.8330	1.02998	0.929	0.832278	0.241	0.815678	0.27	0.800777	0.0277	0.902045	0.0896	65.484	67.447	54.501	53.414	52.438	55.288
Tb927.8.8320	1.16719	0.159	1.09027	0.423	1.13826	0.104	1.22627	0.0233	1.31326	0.0465	17.907	20.9	19.523	20.382	21.958	23.01
Tb927.8.8310	1.14246	0.0364	1.18265	0.066	1.23687	0.0818	1.31082	0.0176	1.44119	0.00213	54.574	62.348	64.542	67.501	71.536	79.154
Tb927.8.8300	0.927287	0.521	1.02933	0.903	0.971592	0.871	0.965783	0.774	0.921378	0.338	411.231	381.329	423.291	399.549	397.16	374.336
Tb927.8.830	0.60774	0.00456	0.670202	0.0263	0.792071	0.112	0.792485	0.0371	0.866431	0.108	29.792	18.106	19.967	23.598	23.61	26.255
Tb927.8.8290	0.982881	0.87	1.09377	0.223	1.18982	0.0186	1.15623	0.0382	1.28218	0.00579	129.747	127.526	141.914	154.375	150.018	166.873
Tb927.8.8280	0.928788	0.583	0.925113	0.496	1.28126	0.249	1.42768	0.009	1.54677	0.0199	25.166	23.374	23.282	32.245	35.93	41.325
Tb927.8.8270	0.874366	0.237	0.929506	0.467	1.00355	1	1.07447	0.495	1.14963	0.112	13.153	11.501	12.226	13.2	14.133	14.946
Tb927.8.8260	0.973376	0.847	0.987022	1	1.15708	0.0412	1.22256	0.048	1.25435	0.00527	41.606	40.499	41.066	48.142	50.866	55.006
Tb927.8.8250	0.916789	0.247	0.931259	0.465	1.02239	0.796	1.06431	0.458	1.16091	0.0258	86.573	79.369	80.622	88.511	92.14	102.323
Tb927.8.8240	1.00125	1	1.09362	0.426	1.18934	0.0264	1.33007	0.0115	1.31744	0.00428	56.301	56.371	61.572	66.961	74.884	77.703
Tb927.8.8230	0.923177	0.296	0.949149	0.514	1.01078	0.896	1.09647	0.248	1.17176	0.00572	63.023	58.182	59.819	63.703	69.103	75.469
Tb927.8.8220	0.976294	0.87	1.00626	1	1.1458	0.0907	1.20443	0.0431	1.27887	0.0105	58.51	57.123	58.876	67.041	70.471	73.468
Tb927.8.8210	0.917825	0.431	0.935939	0.601	0.956394	0.777	0.952486	0.587	1.02816	0.872	56.514	51.87	52.894	54.05	53.829	59.926
Tb927.8.8200	0.981464	0.865	0.926806	0.394	0.940592	0.316	0.944768	0.294	0.953097	0.425	67.837	66.579	62.871	63.807	64.09	62.064
Tb927.8.820	1.04851	0.675	1.19161	0.107	1.17043	0.109	1.2033	0.0222	1.15256	0.0903	38.035	39.88	45.323	44.518	45.768	43.998
Tb927.8.8190	0.871988	0.138	0.838876	0.0758	0.923657	0.356	0.967508	0.748	0.97048	0.792	33.677	29.366	28.25	31.106	32.582	30.532
Tb927.8.8180	0.930949	0.173	0.864557	0.0257	0.88377	0.0349	0.838224	0.00931	0.840008	0.00633	46.483	43.274	40.188	41.081	38.964	38.273
Tb927.8.8170	0.853803	0.159	0.764184	0.051	0.775733	0.0177	0.768856	0.0104	0.832249	0.0418	69.701	59.511	53.264	54.069	53.59	57.859
Tb927.8.8160	0.863073	0.0914	0.913581	0.162	1.03735	0.64	1.07166	0.287	1.11224	0.146	31.379	27.082	28.667	32.55	33.627	33.978
Tb927.8.8150	0.775757	0.0399	0.756291	0.0774	0.770844	0.00783	0.854682	0.22	0.839205	0.0376	35.595	27.613	26.92	27.438	30.422	30.995
Tb927.8.8140	0.931916	0.268	1.07538	0.351	1.52187	0.0207	1.81145	0.00177	1.99504	0.0012	16.01	14.92	17.217	24.366	29.002	33.609
Tb927.8.8130	1.30788	0.0796	1.68225	0.0174	1.99574	0.00314	2.17934	0.000642	1.94643	0.00127	32.764	42.852	55.118	65.389	71.405	64.461
Tb927.8.8120	0.979381	0.82	0.983396	0.916	1.01428	0.928	1.02267	0.749	0.980849	0.916	52.908	51.817	52.029	53.663	54.107	56.56
Tb927.8.8110	0.817226	0.0734	0.804712	0.0284	0.823549	0.213	0.901619	0.606	0.896923	0.301	16.431	13.428	13.222	13.532	14.814	16.147
Tb927.8.8100	1.01756	0.971	0.902854	0.282	0.949285	0.65	0.935018	0.729	0.893999	0.495	18.336	18.658	16.554	17.406	17.144	18.756
Tb927.8.810	0.932305	0.214	0.871285	0.073	0.771483	0.00627	0.725855	0.0222	0.729419	0.00685	74.459	69.418	64.875	57.444	54.046	53.1
Tb927.8.8090	0.929014	0.565	0.842204	0.0404	0.826785	0.0625	0.828383	0.158	0.836997	0.189	24.272	22.549	20.442	20.068	20.107	21.474
Tb927.8.8080	0.803692	0.221	0.657034	0.0127	0.803451	0.168	0.86836	0.418	0.94457	0.842	9.9	7.956	6.504	7.954	8.596	8.868
Tb927.8.8070	0.689862	0.0122	0.756861	0.0359	0.853786	0.337	0.921837	0.367	0.93108	0.463	18.575	12.814	14.059	15.859	17.123	18.468
Tb927.8.8060	1.01702	1	1.12707	0.536	0.947541	0.952	1.13977	0.609	1.0867	0.787	13.672	13.905	15.409	12.955	15.583	17.395
Tb927.8.8050	0.881152	0.0486	0.978701	0.753	1.11445	0.0545	1.13563	0.0207	1.11336	0.038	63.415	55.878	62.065	70.673	72.016	70.144
Tb927.8.8040	1.10933	0.245	1.11073	0.152	1.21608	0.0321	1.2547	0.063	1.15697	0.0621	55.377	61.432	61.509	67.343	69.482	64.173
Tb927.8.8030	0.961844	0.638	1.10214	0.172	1.22507	0.101	1.37326	0.00866	1.45175	0.00765	58.285	56.061	64.238	71.402	80.04	88.494
Tb927.8.8020	0.897775	0.242	0.855649	0.147	0.864775	0.119	0.818191	0.0164	0.810823	0.0407	37.433	33.606	32.029	32.371	30.627	31.922
Tb927.8.8010	0.921868	0.228	0.861358	0.0878	0.902551	0.152	0.909201	0.135	0.896125	0.0936	28.913	26.654	24.904	26.095	26.288	28.188
Tb927.8.8000	1.26816	0.108	1.03523	0.814	1.24789	0.183	1.29042	0.0711	1.35292	0.0611	20.141	25.542	20.85	25.133	25.99	27.439
Tb927.8.800	0.959629	0.671	1.04612	0.671	1.11951	0.205	1.17542	0.0476	1.2335	0.0339	31.264	30.002	32.706	35	36.748	39.295
Tb927.8.7990	0.96863	0.852	0.988487	1	1.02414	0.945	0.960693	0.724	0.989269	0.997	31.839	30.84	31.472	32.607	30.587	30.908
Tb927.8.7980	0.830705	0.0656	0.779774	0.0234	0.674495	0.0191	0.628366	0.0013	0.656251	0.00257	397.525	330.226	309.98	268.128	249.791	248.133
Tb927.8.7970	1.3141	0.0816	1.26188	0.259	1.71627	0.00336	1.86788	0.00105	1.79507	0.00226	25.836	33.951	32.602	44.342	48.259	43.398
Tb927.8.7960	0.715711	0.00717	0.741593	0.0101	0.879079	0.154	0.949382	0.462	1.00561	1	13.636	9.76	10.113	11.987	12.946	14.771
Tb927.8.7950	0.807142	0.02	0.831675	0.0212	0.920237	0.16	0.920847	0.162	0.946397	0.323	63.145	50.967	52.516	58.108	58.146	57.947
Tb927.8.7940	0.741238	0.0176	0.661159	0.00235	0.756086	0.0192	0.771359	0.0261	0.788175	0.0362	16.459	12.2	10.882	12.444	12.696	13.797
Tb927.8.7930	0.84443	0.201	0.805476	0.0174	0.928127	0.544	0.953931	0.531	1.00347	1	7.977	6.736	6.425	7.404	7.609	8.355
Tb927.8.7920	0.829592	0.15	0.772674	0.0428	0.827385	0.0193	0.989934	1	0.913719	0.557	7.431	6.164	5.741	6.148	7.356	7.303
Tb927.8.7910	0.816258	0.0314	0.825027	0.0215	0.922169	0.259	0.955768	0.756	0.968699	0.904	8.085	6.599	6.67	7.456	7.727	8.543
Tb927.8.7900	0.835344	0.18	0.809867	0.0177	0.910213	0.135	0.934915	0.48	0.975561	0.832	6.764	5.651	5.478	6.157	6.324	6.895
Tb927.8.790	0.997237	1	1.08927	0.164	1.19337	0.0316	1.27329	0.00492	1.21105	0.00859	37.405	37.302	40.745	44.638	47.628	45.245
Tb927.8.7890	0.83489	0.0329	0.753603	0.00883	0.853387	0.0402	0.939786	0.62	0.955936	0.602	6.939	5.794	5.229	5.922	6.521	7.227
Tb927.8.7880	0.812257	0.579	0.955669	0.827	1.08759	0.561	0.969806	0.843	1.00678	1	6.761	5.491	6.461	7.353	6.556	8.63
Tb927.8.7870	0.792813	0.0458	0.770871	0.00944	0.798098	0.14	0.884038	0.28	0.96157	0.784	9.258	7.34	7.137	7.389	8.185	8.335
Tb927.8.7860	0.796781	0.041	0.747124	0.0211	0.858108	0.116	0.939848	0.513	1.00133	1	8.006	6.379	5.982	6.87	7.525	8.231
Tb927.8.7850	1.13857	0.118	1.47959	0.0107	1.73812	0.00239	1.88065	0.00179	1.80089	0.00114	36.347	41.384	53.779	63.176	68.357	64.542
Tb927.8.7840	1.27494	0.0746	1.68466	0.0157	1.7694	0.0111	1.8661	0.0029	1.96218	0.00299	17.322	22.084	29.181	30.649	32.324	33.222
Tb927.8.7830	1.29069	0.0241	1.58726	0.00284	1.74287	0.0025	1.81506	0.00163	1.76692	0.00243	27.719	35.777	43.998	48.311	50.312	44.058
Tb927.8.7820	3.78459	0.00188	5.75785	0.000996	8.19797	0.00165	7.82155	0.00225	11.256	0.000209	9.691	36.676	55.798	79.445	75.797	104.054
Tb927.8.7810	1.3234	0.00777	1.70435	0.00182	1.71776	0.00121	1.81258	0.000423	1.61806	0.000829	18.387	24.333	31.337	31.584	33.327	29.864
Tb927.8.7800	0.979602	0.942	1.11737	0.369	1.23413	0.0946	1.24057	0.0295	1.19902	0.0535	28.241	27.665	31.555	34.852	35.034	33.983
Tb927.8.780	0.908288	0.129	0.911585	0.158	0.951191	0.384	0.972294	0.714	1.01748	0.934	24.155	21.939	22.019	22.976	23.485	25.17
Tb927.8.7790	0.903515	0.224	1.2054	0.0243	1.47833	0.00165	1.60865	0.0052	1.63061	0.000554	84.457	76.308	101.805	124.856	135.863	134.559
Tb927.8.7780	0.839256	0.108	1.01514	0.916	1.10586	0.357	1.08767	0.455	1.05259	0.383	35.837	30.076	36.38	39.631	38.979	42.901
Tb927.8.7770	0.826941	0.0586	0.915225	0.443	1.04462	0.691	1.02891	0.708	1.00836	0.989	45.287	37.45	41.448	47.308	46.596	47.612
Tb927.8.7760	0.84583	0.36	0.958993	0.784	1.05493	0.812	1.14317	0.33	1.07854	0.616	22.604	19.119	21.677	23.845	25.84	27.319
Tb927.8.7750	0.719272	0.0329	0.856681	0.22	0.882601	0.265	0.964547	0.821	0.937984	0.682	27.963	20.113	23.956	24.68	26.972	29.087
Tb927.8.7740	1.81793	0.0325	1.75809	0.0287	1.58948	0.0512	1.47837	0.0589	1.6028	0.0297	151.673	275.73	266.654	241.081	224.229	230.55
Tb927.8.7730	0.840008	0.0616	0.807986	0.118	0.710696	0.0066	0.662383	0.00292	0.705343	0.00179	146.77	123.288	118.588	104.309	97.218	103.738
Tb927.8.7720	0.618697	0.027	0.852574	0.299	1.01666	1	1.20959	0.192	1.29814	0.0729	20.005	12.377	17.056	20.338	24.198	26.245
Tb927.8.7710	1.39053	0.0188	1.74018	0.00229	1.89347	0.00121	1.90909	0.00051	1.89771	0.00027	67.62	94.028	117.671	128.037	129.093	134.604
Tb927.8.7700	0.972396	0.666	0.987567	0.97	1.00089	1	1.05487	0.429	1.08224	0.177	76.962	74.838	76.005	77.03	81.185	78.929
Tb927.8.770	0.92795	0.299	1.00856	1	1.1989	0.0306	1.3234	0.0046	1.35893	0.00474	46.213	42.883	46.609	55.405	61.158	62.313
Tb927.8.7690	1.12633	0.396	1.14866	0.341	1.15364	0.209	1.21203	0.0925	1.23105	0.0652	88.712	99.919	101.9	102.342	107.522	110.102
Tb927.8.7680	1.00164	1	1.03302	0.681	1.03806	0.503	1.05889	0.304	1.08832	0.117	134.779	135	139.229	139.909	142.716	141.874
Tb927.8.7670	1.03744	0.608	0.988037	0.993	1.04778	0.39	1.07068	0.143	1.04253	0.385	144.333	149.736	142.606	151.229	154.535	156.297
Tb927.8.7660	2.85862	0.0109	3.93569	0.00411	4.1424	0.00538	4.1365	0.00181	4.32257	0.00151	36.653	104.777	144.255	151.831	151.615	150.095
Tb927.8.7650	1.43188	0.0052	1.64867	0.00463	1.79337	0.0108	1.86859	0.000662	1.94347	0.00073	96.578	138.288	159.225	173.2	180.465	187.166
Tb927.8.7640	1.56746	0.0624	1.63384	0.0215	1.39612	0.0356	1.30201	0.0719	1.30082	0.0669	123.163	193.053	201.229	171.95	160.36	150.59
Tb927.8.7630	1.77013	0.008	1.79255	0.00197	1.61604	0.00142	1.52775	0.0012	1.5737	0.00143	77.723	137.579	139.322	125.603	118.741	116.267
Tb927.8.7620	1.74078	0.0164	1.81452	0.00468	1.58557	0.00534	1.5224	0.00445	1.59048	0.003	68.48	119.209	124.258	108.58	104.254	99.051
Tb927.8.7610	2.55607	0.00491	3.36775	0.00178	3.47276	0.00695	3.46911	0.000449	3.79692	0.000554	73.505	187.885	247.548	255.267	254.998	269.781
Tb927.8.7600	0.960647	0.526	0.92719	0.304	0.826983	0.0264	0.806529	0.0136	0.85968	0.0397	196.314	188.589	182.02	162.348	158.333	166.032
Tb927.8.760	0.761905	0.166	0.508975	0.0113	0.358797	0.00501	0.346681	0.000481	0.409687	0.000925	1052.35	801.788	535.618	377.579	364.829	435.018
Tb927.8.7590	0.854605	0.115	0.951079	0.654	1.28904	0.089	1.46574	0.00414	1.50067	0.00917	10.671	9.119	10.149	13.755	15.641	15.41
Tb927.8.7580	0.924751	0.525	1.13005	0.259	1.36304	0.0296	1.50015	0.00522	1.4528	0.00753	66.688	61.67	75.361	90.899	100.042	96.156
Tb927.8.7570	0.880389	0.176	0.976822	0.891	1.16412	0.139	1.23146	0.0296	1.17897	0.0392	59.57	52.445	58.19	69.347	73.359	73.549
Tb927.8.7560	0.890891	0.337	0.897214	0.197	0.959125	0.685	0.995352	1	0.93623	0.497	29.656	26.42	26.608	28.444	29.518	27.967
Tb927.8.7550	1.19362	0.271	1.76577	0.0164	2.32703	0.00379	2.65798	0.00101	2.50014	0.000996	29.026	34.645	51.252	67.543	77.149	71.892
Tb927.8.7540	0.825532	0.0199	0.795368	0.0362	0.730369	0.00288	0.731214	0.00993	0.834827	0.0046	14.323	11.824	11.392	10.461	10.473	11.493
Tb927.8.7530	0.725299	0.0297	0.63234	0.0102	0.554524	0.00255	0.553809	0.00109	0.612263	0.00166	239.153	173.457	151.226	132.616	132.445	144.6
Tb927.8.7520	0.859746	0.0276	0.851985	0.0584	0.957663	0.56	0.97669	0.594	0.944314	0.159	54.241	46.633	46.212	51.944	52.976	50.912
Tb927.8.7510	0.933855	0.394	0.936409	0.567	0.987866	1	0.993676	1	0.974912	0.757	40.453	37.777	37.881	39.962	40.197	42.491
Tb927.8.7500	0.823224	0.4	1.12299	0.61	1.23936	0.294	1.34165	0.146	1.2915	0.119	45.887	37.776	51.531	56.871	61.565	62.097
Tb927.8.750	0.675025	0.012	0.740972	0.029	0.736809	0.0154	0.724358	0.00693	0.785486	0.021	87.15	58.829	64.576	64.213	63.128	71.248
Tb927.8.7490	0.929865	0.218	0.917758	0.245	1.02863	0.685	1.0323	0.43	1.02704	0.503	64.164	59.664	58.887	66.001	66.236	64.803
Tb927.8.7480	1.10695	0.216	1.18755	0.121	1.28503	0.0336	1.2565	0.00791	1.25454	0.0123	68.207	75.502	81	87.649	85.703	81.563
Tb927.8.7470	0.84369	0.0899	0.751923	0.0322	0.92276	0.445	0.962112	0.678	0.969286	0.808	54.358	45.862	40.873	50.16	52.299	54.93
Tb927.8.7460	1.01577	0.973	0.929162	0.444	1.0269	0.838	1.04126	0.585	1.12174	0.129	66.276	67.321	61.581	68.059	69.01	68.872
Tb927.8.7450	0.951753	0.779	1.08139	0.468	1.32366	0.0558	1.37122	0.0136	1.33547	0.0154	39.548	37.64	42.767	52.348	54.229	51.913
Tb927.8.7440	0.686679	0.023	0.852047	0.11	1.16178	0.162	1.23099	0.0531	1.28448	0.0237	50.346	34.572	42.897	58.491	61.976	66.516
Tb927.8.7430	0.920968	0.445	0.787818	0.0398	0.6949	0.0303	0.716715	0.00571	0.705796	0.00401	288.055	265.29	226.935	200.17	206.453	186.097
Tb927.8.7420	1.00685	1	1.04844	0.853	1.09825	0.522	1.08739	0.189	1.00767	1	30.653	30.863	32.138	33.665	33.332	32.25
Tb927.8.7410	0.969227	0.675	0.90797	0.305	0.805334	0.0381	0.775454	0.00682	0.870014	0.0468	343.279	332.715	311.687	276.454	266.197	295.849
Tb927.8.7400	0.952114	0.481	0.99599	1	1.08886	0.331	1.07758	0.336	1.02076	0.85	64.333	61.252	64.075	70.049	69.323	65.845
Tb927.8.740	0.776216	0.121	0.548693	0.00972	0.400722	0.00586	0.368999	0.000714	0.450814	0.00103	320.697	248.93	175.964	128.51	118.337	139.037
Tb927.8.7390	0.999499	1	1.00229	1	0.98628	1	1.1045	0.218	0.99914	1	67.458	67.424	67.613	66.533	74.508	72.197
Tb927.8.7380	1.11862	0.312	1.23759	0.0273	1.24611	0.033	1.32534	0.00562	1.2747	0.00782	54.043	60.454	66.884	67.344	71.626	70.356
Tb927.8.7370	1.54858	0.0214	2.05387	0.00178	2.34338	0.00123	2.47426	0.000539	2.35424	0.000554	83.62	129.491	171.744	195.953	206.897	184.076
Tb927.8.7360	1.01723	0.941	1.11537	0.231	1.30622	0.0259	1.42815	0.00239	1.39842	0.00172	32.251	32.807	35.972	42.127	46.059	46.23
Tb927.8.7350	0.671265	0.0667	0.515763	0.0215	0.516998	0.0101	0.472473	0.00378	0.49511	0.0133	28.888	19.392	14.9	14.935	13.649	13.522
Tb927.8.7340	0.69512	0.0537	0.526128	0.0123	0.526119	0.0068	0.478148	0.00298	0.49253	0.00522	41.587	28.908	21.88	21.88	19.885	20.66
Tb927.8.7330	1.23642	1	2.57153	0.627	4.84364	0.332	3.2052	0.45	8.0829	0.176	0.131	0.162	0.337	0.634	0.42	0.595
Tb927.8.7320	6.6914	0.161	4.45544	0.237	4.67468	0.216	8.77896	0.0782	13.7075	0.0421	0.066	0.439	0.293	0.307	0.576	0.634
Tb927.8.7310	2.10429	0.622	1.18163	1	2.05237	0.578	5.94791	0.14	3.48653	0.345	0.067	0.14	0.079	0.137	0.396	0.517
Tb927.8.7300	4.8722	0.0674	2.46917	0.299	3.37149	0.0659	4.29027	0.0722	4.34797	0.0398	0.097	0.475	0.24	0.328	0.418	0.626
Tb927.8.730	0.908195	0.834	0.534614	0.0488	0.426507	0.0126	0.373266	0.00363	0.475505	0.012	336.12	305.262	179.694	143.357	125.462	155.429
Tb927.8.7290	1.18377	0.0514	1.02657	1	1.02486	0.876	1.00482	1	1.06305	0.241	18.568	21.98	19.061	19.03	18.657	18.976
Tb927.8.7280	1.45867	0.0358	1.77941	0.0101	2.2664	0.00557	2.16203	0.00246	2.43498	0.00127	22.294	32.519	39.669	50.526	48.199	53.668
Tb927.8.7270	1.17305	0.2	1.25985	0.0778	1.40926	0.0465	1.41051	0.0247	1.48319	0.0166	38.393	45.036	48.369	54.105	54.153	57.781
Tb927.8.7260	0.838559	0.0817	0.719318	0.0337	0.70433	0.00431	0.660028	0.00552	0.688219	0.00169	44.07	36.955	31.7	31.04	29.087	31.945
Tb927.8.7250	1.45785	0.0654	1.76505	0.0255	1.56879	0.0192	1.54372	0.0253	1.42166	0.042	20.34	29.652	35.901	31.909	31.399	29.763
Tb927.8.7240	0.939146	0.432	0.975547	0.831	0.937604	0.479	0.974861	0.831	1.01583	0.882	23.459	22.031	22.885	21.995	22.869	23.154
Tb927.8.7230	1.05951	0.303	1.13759	0.232	1.08	0.416	1.10075	0.0974	1.10641	0.0559	84.576	89.609	96.213	91.342	93.097	89.447
Tb927.8.7220	0.94737	0.587	1.02031	0.737	1.0872	0.349	1.12924	0.0437	1.15596	0.0664	31.38	29.729	32.017	34.117	35.436	35.613
Tb927.8.7210	0.93317	0.747	1.02056	1	1.11214	0.434	1.14172	0.616	1.2554	0.414	19.442	18.143	19.842	21.623	22.198	25.45
Tb927.8.7200	0.95476	0.506	0.966118	0.596	0.992682	1	1.0033	1	1.00119	1	33.641	32.119	32.501	33.395	33.752	33.987
Tb927.8.720	0.904973	0.562	0.728712	0.158	0.748648	0.131	0.798065	0.116	0.916391	0.515	83.735	75.778	61.019	62.688	66.826	77.772
Tb927.8.7190	0.928025	0.318	0.891826	0.158	0.894398	0.366	0.961128	0.574	0.921784	0.152	32.577	30.232	29.053	29.137	31.311	29.781
Tb927.8.7180	0.995983	1	1.0944	0.664	1.15849	0.44	1.29563	0.102	1.29856	0.0745	36.3	36.155	39.727	42.054	47.032	47.751
Tb927.8.7170	1.34465	0.0297	1.27414	0.0386	1.13197	0.145	1.05294	0.595	1.02557	0.826	73.59	98.953	93.764	83.302	77.486	71.433
Tb927.8.7160	1.04308	0.683	1.13875	0.0762	1.23643	0.0108	1.26333	0.00477	1.18395	0.00693	50.785	52.972	57.831	62.792	64.158	60.228
Tb927.8.7150	1.07199	0.232	1.21163	0.0182	1.23148	0.0284	1.25109	0.0033	1.16994	0.0186	64.46	69.1	78.101	79.38	80.645	75.861
Tb927.8.7140	1.09748	0.433	1.16273	0.176	1.24677	0.0453	1.26683	0.0273	1.19956	0.0681	48.695	53.442	56.62	60.712	61.689	58.917
Tb927.8.7130	0.98409	0.99	0.975383	0.945	1.0574	0.528	1.086	0.399	1.12856	0.223	29.658	29.186	28.928	31.36	32.208	32.763
Tb927.8.7120	1.22721	0.0831	1.40959	0.00611	1.5002	0.00289	1.50973	0.00414	1.36058	0.00243	155.533	190.871	219.237	233.33	234.813	210.58
Tb927.8.7110	1.09661	0.491	1.25569	0.102	1.42116	0.0278	1.39046	0.0215	1.51365	0.00907	16.475	18.067	20.688	23.414	22.908	25.52
Tb927.8.7100	1.13503	0.152	1.1866	0.0535	1.09676	0.301	1.01799	0.882	0.987908	0.961	117.939	133.864	139.946	129.35	120.06	108.629
Tb927.8.710	1.01793	0.997	0.953875	0.787	0.828555	0.144	0.727823	0.0425	0.813463	0.0237	152.045	154.77	145.032	125.978	110.662	118.944
Tb927.8.7090	0.938374	0.354	0.853906	0.11	0.953826	0.545	0.978673	0.719	0.983491	0.807	45.47	42.668	38.827	43.37	44.5	45.438
Tb927.8.7080	0.864255	0.031	0.876107	0.122	0.910816	0.46	0.886124	0.116	0.863578	0.0163	31.521	27.242	27.616	28.71	27.932	25.805
Tb927.8.7070	1.01939	0.938	0.963975	0.768	0.953755	0.71	0.968777	0.79	0.993423	1	45.184	46.061	43.557	43.095	43.773	44.654
Tb927.8.7060	0.918742	0.547	1.12875	0.601	1.26869	0.129	1.261	0.0816	1.19659	0.125	17.381	15.969	19.619	22.051	21.918	20.396
Tb927.8.7050	1.0321	0.824	1.1677	0.215	1.33136	0.0254	1.34654	0.004	1.21317	0.0173	39.164	40.421	45.732	52.142	52.736	48.908
Tb927.8.7040	1.16183	0.0958	1.13738	0.123	1.07656	0.396	1.05708	0.392	1.1293	0.124	129.166	150.07	146.911	139.056	136.539	140.095
Tb927.8.7030	1.13746	0.102	1.36583	0.0253	1.58406	0.00255	1.63871	0.000992	1.62965	0.00188	39.24	44.634	53.596	62.159	64.304	64.408
Tb927.8.7020	0.90751	0.0859	0.903437	0.3	0.954662	0.527	0.922781	0.203	0.927171	0.308	104.256	94.613	94.188	99.529	96.205	94.94
Tb927.8.7010	0.984038	0.974	1.09489	0.547	1.20316	0.122	1.22658	0.0187	1.15222	0.0371	62.935	61.931	68.907	75.721	77.195	79.766
Tb927.8.7000	1.04399	0.741	1.15252	0.286	1.15067	0.187	1.24277	0.0355	1.18556	0.0332	70.076	73.159	80.764	80.634	87.088	89.497
Tb927.8.700	0.958356	0.549	1.10949	0.0656	1.2501	0.0346	1.31011	0.00476	1.36898	0.00302	33.897	32.486	37.609	42.375	44.409	44.33
Tb927.8.6990	1.07515	0.772	1.16231	0.438	1.19916	0.198	1.16892	0.21	1.22646	0.0976	52.691	56.651	61.243	63.185	61.591	64.115
Tb927.8.6980	1.02399	0.643	0.935705	0.622	0.893269	0.315	0.849301	0.0239	0.782679	0.00226	65.949	67.531	61.709	58.91	56.011	53.268
Tb927.8.6970	0.939678	0.172	0.953702	0.647	0.948808	0.447	0.961135	0.365	0.941528	0.246	67.298	63.239	64.182	63.853	64.683	62.321
Tb927.8.6960	0.887483	0.0616	0.886892	0.506	0.897836	0.442	0.875149	0.0272	0.819318	0.0254	57.988	51.463	51.429	52.063	50.748	51.784
Tb927.8.6950	1.1045	0.528	1.05613	0.676	1.05869	0.625	1.11552	0.309	1.10044	0.329	49.972	55.194	52.777	52.905	55.744	60.462
Tb927.8.6940	0.917481	0.42	0.953208	0.699	1.02516	0.917	1.05902	0.415	1.01571	0.854	41.886	38.43	39.927	42.94	44.358	44.167
Tb927.8.6930	1.20813	0.0613	1.31	0.0124	1.21383	0.0846	1.19015	0.0286	1.07877	0.286	56.965	68.821	74.624	69.146	67.797	64.478
Tb927.8.6920	0.874426	0.322	0.887081	0.34	1.03664	0.846	1.11548	0.337	1.04927	0.72	53.135	46.462	47.135	55.082	59.271	62.287
Tb927.8.6910	0.985054	1	1.03688	0.84	1.15462	0.321	1.18604	0.204	1.12384	0.173	48.787	48.058	50.587	56.331	57.863	59.641
Tb927.8.6900	0.986783	0.993	1.02525	0.912	1.148	0.164	1.13624	0.227	1.1174	0.157	49.071	48.423	50.31	56.334	55.757	59.157
Tb927.8.690	0.942514	0.336	0.909753	0.53	0.82571	0.0762	0.803664	0.011	0.834289	0.00425	98.557	92.891	89.663	81.38	79.207	77.871
Tb927.8.6890	1.18255	0.593	1.49555	0.174	1.77344	0.0608	1.86983	0.0158	1.72972	0.0205	267.372	316.181	399.87	474.169	499.941	466.754
Tb927.8.6880	0.897975	0.201	0.719786	0.0165	0.772366	0.157	0.757383	0.0985	0.857824	0.151	40.299	36.188	29.007	31.126	30.522	35.622
Tb927.8.6870	0.892953	0.305	0.969108	0.912	0.951782	0.797	0.932297	0.442	0.846591	0.0581	41.638	37.181	40.352	39.63	38.819	37.655
Tb927.8.6860	0.940887	0.355	0.960296	0.696	1.02318	0.837	1.0384	0.473	1.00994	0.951	73.47	69.127	70.553	75.173	76.291	76.158
Tb927.8.6850	1.15257	0.059	1.17013	0.245	1.25745	0.0442	1.32737	0.00694	1.2639	0.00476	52.66	60.694	61.619	66.217	69.899	74.814
Tb927.8.6840	1.40722	0.00376	1.5183	0.00691	1.67063	0.00168	1.55748	0.00101	1.50709	0.003	37.253	52.423	56.561	62.236	58.021	53.54
Tb927.8.6830	0.96868	0.711	1.10428	0.283	1.24036	0.0247	1.1808	0.0502	1.14911	0.02	39.79	38.544	43.94	49.354	46.984	44.679
Tb927.8.6820	0.926873	0.19	1.03096	0.723	1.08236	0.26	1.13569	0.0201	1.15772	0.0241	50.974	47.246	52.552	55.172	57.89	61.041
Tb927.8.6810	0.877723	0.187	0.938773	0.802	1.09524	0.512	1.10067	0.0955	0.999373	1	41.926	36.799	39.359	45.918	46.146	43.854
Tb927.8.6800	0.948084	0.766	0.98448	1	1.11061	0.586	1.14807	0.171	1.06902	0.414	23.858	22.62	23.488	26.498	27.391	25.559
Tb927.8.680	0.824682	0.174	0.704792	0.043	0.748625	0.091	0.723002	0.042	0.860894	0.228	42.302	34.885	29.814	31.668	30.584	38.246
Tb927.8.6790	0.985583	0.975	1.07937	0.516	1.23552	0.0441	1.2414	0.00791	1.15627	0.0323	37.244	36.707	40.2	46.016	46.235	43.6
Tb927.8.6780	0.984471	0.97	1.07713	0.719	1.09751	0.345	1.17103	0.0534	1.20131	0.0134	56.368	55.493	60.716	61.865	66.009	65.873
Tb927.8.6770	0.927486	0.339	0.855577	0.209	1.05588	0.574	1.07503	0.253	1.02826	0.727	62.028	57.53	53.069	65.494	66.682	65.264
Tb927.8.6760	0.82817	0.112	0.665142	0.00959	0.564869	0.00231	0.570902	0.00331	0.62646	0.00598	233.255	193.175	155.148	131.759	133.166	154.815
Tb927.8.6750	0.815108	0.083	0.596602	0.00292	0.503575	0.00173	0.507787	0.000641	0.584502	0.00229	480.762	391.873	286.823	242.1	244.125	285.032
Tb927.8.6740	1.05094	0.576	1.22072	0.0874	1.3887	0.00515	1.50461	0.00117	1.48086	0.00169	51.242	53.852	62.552	71.159	77.099	74.172
Tb927.8.6730	0.90601	0.575	0.93402	0.609	1.13894	0.311	1.27425	0.0783	1.33682	0.0498	12.972	11.753	12.116	14.775	16.53	18.475
Tb927.8.6720	0.872652	0.44	0.929274	0.556	1.09257	0.443	1.26267	0.0502	1.3197	0.0304	15.599	13.612	14.496	17.043	19.696	20.208
Tb927.8.6710	0.801068	0.0762	0.891804	0.186	1.07525	0.316	1.23177	0.0287	1.22465	0.0122	19.014	15.231	16.956	20.444	23.42	23.692
Tb927.8.6700	1.10897	0.264	1.56154	0.0108	2.18056	0.00265	2.21732	0.000544	2.10775	0.000476	22.514	24.967	35.156	49.093	49.921	47.199
Tb927.8.670	0.916547	0.36	1.02765	0.936	1.21033	0.288	1.46096	0.00534	1.49623	0.00577	17.516	16.054	18	21.2	25.59	28.883
Tb927.8.6690	0.987905	0.962	1.01215	0.987	1.07314	0.337	1.11665	0.0771	1.0403	0.514	36.032	35.596	36.47	38.667	40.235	37.915
Tb927.8.6680	0.874237	0.233	0.819807	0.356	0.847888	0.329	0.899973	0.407	0.824179	0.263	44.585	38.978	36.551	37.803	40.125	43.717
Tb927.8.6670	1.00476	1	0.949254	0.819	1.02971	0.79	1.02028	0.887	0.986702	0.923	36.565	36.739	34.71	37.652	37.307	37.725
Tb927.8.6660	1.09613	0.145	1.12977	0.125	1.08078	0.179	1.02453	0.707	0.989292	0.875	160.531	175.962	181.363	173.499	164.469	150.057
Tb927.8.6650	1.36104	0.0128	1.37649	0.0607	1.27681	0.205	1.00963	1	1.09876	0.338	44.669	60.796	61.486	57.033	45.099	46.635
Tb927.8.6640	0.945545	0.503	1.02142	0.851	1.05746	0.619	1.08704	0.168	1.03855	0.463	97.729	92.407	99.823	103.345	106.236	108.155
Tb927.8.6630	1.50589	0.0592	1.85553	0.0106	2.0476	0.00751	2.19136	0.000688	1.95212	0.000933	144.413	217.471	267.963	295.702	316.462	271.397
Tb927.8.6620	1.13612	0.211	1.2049	0.177	1.33863	0.0245	1.34453	0.00975	1.35262	0.00914	36.408	41.364	43.868	48.737	48.952	50.276
Tb927.8.6610	1.06788	0.553	1.19189	0.0812	1.29005	0.0137	1.43094	0.00362	1.33102	0.00765	40.525	43.276	48.302	52.28	57.989	56.032
Tb927.8.6600	1.05009	0.605	1.70681	0.0132	1.96127	0.00142	2.24736	0.000292	2.02965	0.000209	25.757	27.048	43.963	50.517	57.886	58.153
Tb927.8.660	1.06715	0.454	1.17631	0.0257	1.20838	0.0768	1.34481	0.0141	1.33336	0.0173	34.417	36.727	40.484	41.588	46.284	45.562
Tb927.8.6590	0.694733	0.0301	0.851686	0.238	1.27044	0.13	1.39899	0.0117	1.45766	0.00515	28.259	19.632	24.068	35.901	39.534	45.107
Tb927.8.6580	1.67925	0.0286	1.82218	0.00672	1.57608	0.0161	1.43744	0.0291	1.33204	0.0336	162.459	272.809	296.029	256.048	233.524	201.38
Tb927.8.6572	1	1	1	1	1	1	1	1	1	1	0.012	0.012	0.012	0.012	0.012	0.012
Tb927.8.6570	1.50318	0.126	2.94229	0.00364	3.78636	0.00307	3.78487	0.000367	4.04713	0.000202	15.777	23.716	46.421	59.737	59.714	62.936
Tb927.8.6568	1	1	1	1	1	1	1	1	1	1	0.012	0.012	0.012	0.012	0.012	0.012
Tb927.8.6566	1	1	1	1	1	1	1	1	1	1	0.012	0.012	0.012	0.012	0.012	0.012
Tb927.8.6564	1	1	1	1	1	1	1	1	1	1	0.012	0.012	0.012	0.012	0.012	0.012
Tb927.8.6562	1	1	1	1	1	1	1	1	1	1	0.012	0.012	0.012	0.012	0.012	0.012
Tb927.8.6560	0.728953	0.0126	0.835344	0.0879	1.00475	1	0.982437	0.873	1.00399	1	37.263	27.163	31.128	37.44	36.609	38.751
Tb927.8.6550	1.07192	0.417	1.03764	0.851	1.08577	0.237	1.01764	0.829	1.04121	0.813	62.436	66.926	64.786	67.791	63.537	65.27
Tb927.8.6540	0.990252	1	1.02103	0.787	1.23753	0.0305	1.21606	0.022	1.24141	0.0113	36.43	36.075	37.196	45.083	44.301	45.547
Tb927.8.6530	0.970562	0.655	0.948432	0.461	1.05884	0.482	1.07521	0.237	1.10511	0.131	48.312	46.889	45.82	51.154	51.945	54.966
Tb927.8.6520	1.01435	0.853	0.92808	0.424	1.0583	0.41	1.08236	0.125	1.10106	0.236	45.847	46.506	42.55	48.52	49.624	54.456
Tb927.8.6510	0.863376	0.0501	0.774161	0.0367	0.876037	0.165	0.929916	0.236	0.864548	0.31	48.635	41.991	37.652	42.606	45.227	46.646
Tb927.8.6500	0.981886	0.915	1.0772	0.468	1.12063	0.166	1.1469	0.0479	1.1145	0.254	68.753	67.508	74.061	77.047	78.853	75.938
Tb927.8.650	1.04989	0.796	0.851343	0.234	0.866667	0.287	0.850623	0.108	1.02877	0.84	96.137	100.933	81.845	83.319	81.776	91.811
Tb927.8.6490	1.39265	0.04	1.71435	0.0064	1.95381	0.00173	1.95703	0.00134	1.89611	0.000737	32.414	45.141	55.568	63.33	63.434	61.005
Tb927.8.6480	1.03095	0.676	1.11675	0.118	1.12763	0.109	1.13535	0.083	1.15818	0.0241	55.826	57.554	62.344	62.952	63.383	68.157
Tb927.8.6470	0.872931	0.0669	0.886245	0.211	0.960645	0.497	1.03261	0.497	1.0032	1	59.351	51.809	52.599	57.015	61.286	60.124
Tb927.8.6460	1.05993	0.432	1.10974	0.484	1.1465	0.0391	1.22937	0.0953	1.19523	0.0299	40.516	42.944	44.963	46.452	49.809	49.605
Tb927.8.6450	1.14155	0.511	1.82032	0.00339	2.12944	0.00289	2.48649	0.000544	2.50534	0.000611	262.843	300.048	478.458	559.709	653.557	655.084
Tb927.8.6440	0.948574	0.593	0.806242	0.0957	0.712583	0.00789	0.701939	0.0112	0.791432	0.0259	188.685	178.982	152.126	134.454	132.446	148.617
Tb927.8.6430	1.26535	0.068	1.26651	0.0285	1.20626	0.0404	1.21169	0.0244	1.17195	0.024	106.967	135.35	135.474	129.029	129.61	129.097
Tb927.8.6420	0.889315	0.0567	0.87913	0.107	0.867832	0.0456	0.918071	0.106	0.928495	0.136	62.142	55.264	54.631	53.929	57.051	56.593
Tb927.8.6410	0.801522	0.012	0.832378	0.0298	0.812943	0.0107	0.787696	0.0027	0.716999	0.00096	76.812	61.566	63.937	62.444	60.504	56.465
Tb927.8.6400	0.906973	0.312	1.02658	0.653	1.00642	1	1.00567	1	0.956438	0.439	50.171	45.503	51.504	50.493	50.455	50.162
Tb927.8.640	1.26598	0.0767	1.3521	0.021	1.3951	0.0156	1.58904	0.00314	1.6028	0.00577	49.944	63.228	67.529	69.676	79.362	78.731
Tb927.8.6390	1.13195	0.386	0.914077	0.735	0.731681	0.0401	0.724133	0.00381	0.777913	0.0155	198.411	224.59	181.363	145.173	143.676	158.539
Tb927.8.6380	0.948679	0.455	0.869206	0.121	0.862672	0.0708	0.826834	0.0156	0.823222	0.0392	77.298	73.331	67.188	66.683	63.913	67.282
Tb927.8.6370	1.23335	0.0264	1.34952	0.0539	1.26526	0.0113	1.24638	0.00383	1.25497	0.00425	37.799	46.62	51.011	47.826	47.112	45.655
Tb927.8.6360	1.19763	0.135	1.49651	0.00918	1.68791	0.00267	1.78555	0.00114	1.69823	0.00154	39.321	47.091	58.844	66.369	70.209	66.426
Tb927.8.6350	1.95266	0.00309	2.68007	0.000987	3.20901	0.000873	3.35734	0.00037	3.23442	0.000209	26.53	51.805	71.103	85.136	89.071	83.966
Tb927.8.6340	1.23275	0.0842	1.53367	0.0415	1.95048	0.00218	1.99992	0.0153	2.34923	0.0021	22.183	27.346	34.021	43.267	44.364	55.237
Tb927.8.6330	1.00625	0.987	0.995036	1	1.06978	0.252	1.12089	0.0293	1.10157	0.0419	69.23	69.662	68.886	74.061	77.599	77.504
Tb927.8.6320	0.953257	0.59	0.965007	0.782	1.05777	0.445	1.07696	0.402	1.06558	0.452	35.003	33.367	33.778	37.025	37.697	37.728
Tb927.8.6310	1.03494	0.952	1.12378	0.359	1.12292	0.465	1.24344	0.143	1.27986	0.152	33.703	34.88	37.874	37.845	41.907	46.272
Tb927.8.6300	1.17296	0.0329	1.1409	0.0706	1.07597	0.238	1.10343	0.118	1.13081	0.0969	50.39	59.106	57.49	54.218	55.602	60.005
Tb927.8.630	0.890048	0.0866	0.926309	0.42	0.892284	0.367	0.917853	0.188	0.969188	0.625	36.265	32.277	33.592	32.358	33.286	34.774
Tb927.8.6290	0.905913	0.116	0.829232	0.046	0.905708	0.164	0.971309	0.777	0.995129	1	67.962	61.568	56.357	61.554	66.013	69.388
Tb927.8.6280	0.974916	0.867	0.972014	0.959	0.987747	0.983	1.04521	0.772	1.01574	1	33.27	32.435	32.338	32.862	34.774	34.893
Tb927.8.6270	0.961872	0.653	0.927212	0.427	0.920473	0.345	0.989362	0.992	0.943877	0.627	48.026	46.195	44.53	44.207	47.515	44.54
Tb927.8.6260	0.951029	0.471	0.954233	0.668	1.03317	0.626	1.07997	0.131	1.02549	0.783	41.593	39.556	39.689	42.972	44.919	43.488
Tb927.8.6250	0.854665	0.0784	0.861842	0.222	0.941063	0.375	0.995469	1	0.961358	0.699	57.309	48.98	49.392	53.932	57.05	58.425
Tb927.8.6240	0.914944	0.468	1.03061	0.923	1.02908	0.863	1.03714	0.676	0.982743	0.911	245.465	224.587	252.978	252.603	254.582	239.805
Tb927.8.6230	1.09232	0.458	1.16745	0.192	1.19376	0.0625	1.21235	0.0785	1.15491	0.0966	83.919	91.667	97.971	100.18	101.739	100.182
Tb927.8.6220	0.906235	0.0634	0.82176	0.0414	0.864616	0.0875	0.844428	0.0388	0.876135	0.0642	58.815	53.3	48.332	50.853	49.665	52.651
Tb927.8.6210	0.901568	0.0506	0.915779	0.265	1.01307	0.922	1.0848	0.0603	1.08907	0.0455	62.479	56.329	57.217	63.295	67.777	69.178
Tb927.8.6200	0.828243	0.0143	0.847906	0.0357	0.914812	0.104	0.964623	0.38	0.924769	0.0523	49.684	41.15	42.127	45.451	47.926	46.216
Tb927.8.620	0.846229	0.0336	0.839027	0.0229	0.905597	0.217	0.925204	0.331	0.956829	0.422	57.607	48.749	48.334	52.169	53.298	55.641
Tb927.8.6190	0.953041	0.284	1.02721	0.799	1.00623	1	1.08521	0.0561	1.17451	0.0832	61.018	58.152	62.678	61.398	66.217	72.324
Tb927.8.6180	0.999543	1	0.917253	0.193	0.749223	0.013	0.76586	0.00576	0.745513	0.00255	1429.92	1429.27	1311.6	1071.33	1095.12	1123.58
Tb927.8.6170	0.935853	0.184	0.925623	0.139	0.799723	0.0256	0.782703	0.0075	0.790465	0.00796	294.913	275.995	272.978	235.848	230.829	223.266
Tb927.8.6160	0.96751	0.607	0.904365	0.122	0.7593	0.00961	0.762388	0.00816	0.765126	0.00434	1347.63	1303.85	1218.75	1023.26	1027.42	1077.7
Tb927.8.6150	0.958131	0.407	0.912044	0.114	0.76292	0.00669	0.764801	0.011	0.759407	0.00353	1315.38	1260.31	1199.69	1003.53	1006.01	1036.43
Tb927.8.6140	0.920263	0.146	1.04852	0.607	1.18253	0.0442	1.28121	0.00488	1.20596	0.014	59.928	55.149	62.835	70.867	76.78	72.829
Tb927.8.6130	0.982574	0.938	1.05595	0.598	1.2199	0.0424	1.24293	0.0127	1.22147	0.0335	74.345	73.049	78.505	90.693	92.406	91.472
Tb927.8.6120	1.16469	0.0546	1.13753	0.262	1.2246	0.0917	1.27292	0.0137	1.21953	0.00602	37.869	44.106	43.078	46.375	48.205	44.501
Tb927.8.6110	1.38812	0.0743	1.08308	0.661	0.6715	0.00228	0.577181	0.00106	0.580275	0.000716	548.519	761.412	594.093	368.331	316.595	286.409
Tb927.8.6100	1.5772	0.00298	1.53887	0.00337	1.72109	0.00181	1.78083	0.0013	1.77948	0.00102	27.622	43.565	42.506	47.54	49.19	44.718
Tb927.8.610	0.845089	0.0271	0.848431	0.108	0.774256	0.00613	0.752098	0.00293	0.769762	0.007	45.505	38.456	38.608	35.233	34.224	35.835
Tb927.8.6090	1.01316	0.986	1.13828	0.121	1.16421	0.075	1.19115	0.0797	1.20094	0.0286	85.186	86.307	96.965	99.174	101.469	105.193
Tb927.8.6080	1.17119	0.0539	1.16082	0.0409	1.10193	0.225	1.09117	0.25	1.00802	1	61.266	71.754	71.119	67.511	66.852	60.963
Tb927.8.6070	1.03989	0.501	1.04145	0.623	1.10535	0.443	1.14048	0.0389	1.11503	0.0815	41.159	42.801	42.865	45.495	46.941	47.738
Tb927.8.6060	0.515643	0.00896	0.570728	0.00531	0.470352	0.00134	0.464036	0.000946	0.421905	0.000411	553.972	285.652	316.167	260.562	257.063	234.356
Tb927.8.6050	1.18731	0.267	1.24129	0.315	1.3406	0.118	1.40828	0.011	1.27858	0.0246	81.938	97.287	101.709	109.847	115.392	107.86
Tb927.8.6040	0.971515	0.569	0.921576	0.599	0.954813	0.844	0.956356	0.581	0.938635	0.12	66.138	64.254	60.951	63.149	63.251	65.909
Tb927.8.6030	1.02168	0.804	0.88516	0.064	0.73383	0.00906	0.752582	0.00525	0.733745	0.00209	1473.98	1505.93	1304.71	1081.65	1109.29	1139.31
Tb927.8.6020	1.06599	0.198	1.01912	0.989	1.10053	0.323	1.10791	0.0555	1.10963	0.0557	66.869	71.282	68.148	73.592	74.085	78.401
Tb927.8.6010	1.54392	0.0188	1.59799	0.0053	1.53214	0.00408	1.52362	0.0126	1.53469	0.00165	373.113	576.057	596.232	571.663	568.484	548.153
Tb927.8.6000	0.890078	0.066	0.89354	0.116	0.888587	0.116	0.945831	0.25	0.927843	0.116	315.416	280.745	281.837	280.275	298.33	291.454
Tb927.8.600	0.876242	0.123	0.899154	0.195	1.0134	1	1.04489	0.764	1.18067	0.134	27.566	24.155	24.786	27.936	28.804	33.499
Tb927.8.5990	0.869578	0.234	0.689369	0.0538	0.715738	0.101	0.72687	0.0324	0.759335	0.029	54.683	47.552	37.697	39.139	39.748	45.389
Tb927.8.5980	0.955237	0.496	0.898511	0.58	0.96813	0.834	0.977985	0.816	0.908067	0.0873	40.315	38.511	36.224	39.03	39.428	38.874
Tb927.8.5970	0.908232	0.345	0.931681	0.675	0.980617	0.915	0.998019	1	0.927392	0.283	55.086	50.03	51.322	54.018	54.976	54.859
Tb927.8.5960	0.985192	1	1.09103	0.362	1.06687	0.587	1.13942	0.0697	1.08782	0.215	56.988	56.144	62.176	60.799	64.934	62.015
Tb927.8.5950	0.999409	1	1.16085	0.243	1.33647	0.00879	1.45873	0.00417	1.42957	0.00888	34.729	34.709	40.315	46.414	50.66	52.625
Tb927.8.5940	0.91906	0.405	0.951887	0.69	0.974815	0.838	1.00985	0.969	0.976604	0.866	55.618	51.117	52.943	54.218	56.166	56.798
Tb927.8.5930	0.903804	0.64	0.758996	0.0891	0.749505	0.0316	0.494197	0.00749	0.771367	0.328	5.827	5.266	4.422	4.367	2.88	4.889
Tb927.8.5920	1.05297	1	0.92712	0.904	0.982395	1	0.868354	0.689	0.83929	0.639	3.16	3.328	2.93	3.105	2.744	3.03
Tb927.8.5910	1.08959	0.256	1.38043	0.00972	2.03598	0.0422	2.30257	0.000837	2.51842	0.000298	14.157	15.425	19.543	28.823	32.597	37.687
Tb927.8.5900	0.976225	0.912	1.03047	0.745	1.10928	0.237	1.18889	0.0169	1.20892	0.0109	73.412	71.666	75.649	81.434	87.279	90.848
Tb927.8.590	0.855161	0.0644	0.841863	0.121	0.915255	0.253	0.932106	0.179	0.942049	0.149	48.114	41.145	40.506	44.037	44.848	47.093
Tb927.8.5890	0.855583	0.299	0.836965	0.23	0.979506	0.973	1.0537	0.749	1.00388	1	73.048	62.498	61.138	71.551	76.97	77.489
Tb927.8.5880	0.949545	0.462	0.770776	0.0149	0.756926	0.013	0.748485	0.00782	0.783602	0.00414	219.778	208.689	169.4	166.356	164.501	178.62
Tb927.8.5870	1.35147	0.123	1.61457	0.044	1.65543	0.0257	1.77185	0.00782	1.68303	0.0151	53.322	72.063	86.092	88.271	94.479	86.584
Tb927.8.5860	0.865551	0.0531	0.830466	0.0533	0.848292	0.0274	0.824019	0.0117	0.832456	0.0121	70.068	60.648	58.189	59.438	57.738	61.71
Tb927.8.5850	0.822536	0.0344	0.971129	0.858	1.10365	0.372	1.07652	0.424	1.10623	0.17	44.987	37.004	43.688	49.65	48.43	48.506
Tb927.8.5840	0.931099	0.346	1.09648	0.177	1.10303	0.113	1.13083	0.0373	1.12411	0.0588	68.183	63.485	74.762	75.208	77.103	78.87
Tb927.8.5830	0.90683	0.412	0.969987	0.922	0.9342	0.533	1.03864	0.808	0.922428	0.475	60.667	55.014	58.846	56.675	63.011	61.625
Tb927.8.5820	0.784506	0.0988	0.716451	0.0288	0.746895	0.144	0.802377	0.223	0.865994	0.277	36.24	28.43	25.964	27.067	29.078	30.561
Tb927.8.5810	0.974694	0.817	0.910164	0.238	1.02244	0.839	1.07889	0.264	1.09171	0.287	62.54	60.958	56.922	63.944	67.474	64.252
Tb927.8.5800	0.868172	0.237	0.978668	0.886	0.960491	0.763	1.12305	0.171	1.0805	0.219	39.341	34.155	38.502	37.787	44.182	47.083
Tb927.8.580	0.947151	0.504	1.13196	0.242	1.29381	0.0156	1.47098	0.0113	1.25511	0.0339	40.378	38.245	45.707	52.242	59.396	54.018
Tb927.8.5790	1.12089	0.0739	1.08711	0.587	1.09081	0.21	1.05053	0.353	1.07639	0.24	176.05	197.334	191.387	192.037	184.946	183.448
Tb927.8.5780	1.08561	0.16	1.03216	0.636	1.05046	0.345	1.05482	0.294	1.05457	0.262	166.711	180.982	172.072	175.123	175.85	167.987
Tb927.8.5770	0.835559	0.0239	0.692687	0.0184	0.778088	0.0332	0.767131	0.0052	0.827852	0.0362	42.419	35.444	29.383	33.006	32.541	35.214
Tb927.8.5760	0.782877	0.051	0.838083	0.058	0.895184	0.111	0.981316	0.822	0.995891	1	88.653	69.404	74.299	79.361	86.997	86.183
Tb927.8.5750	0.897095	0.121	0.962102	0.735	1.1069	0.0809	1.17137	0.0268	1.12381	0.0594	48.36	43.383	46.527	53.53	56.647	55.361
Tb927.8.5740	0.928027	0.363	0.964617	0.879	1.05118	0.546	1.11059	0.368	1.1143	0.401	36.923	34.266	35.617	38.813	41.007	42.112
Tb927.8.5730	0.949846	0.485	1.00008	1	1.10516	0.204	1.20166	0.0397	1.14356	0.041	48.923	46.469	48.927	54.068	58.789	57.457
Tb927.8.5720	0.919502	0.144	0.935523	0.231	0.933142	0.245	1.00802	0.963	0.95948	0.465	54.628	50.231	51.106	50.976	55.066	55.58
Tb927.8.5710	0.849402	0.0594	0.933042	0.319	1.04347	0.467	1.08449	0.153	1.04056	0.478	45.966	39.044	42.889	47.965	49.85	47.951
Tb927.8.5700	0.86189	0.0534	0.907965	0.484	1.05681	0.571	1.12572	0.0967	1.05089	0.406	51.044	43.995	46.346	53.944	57.461	55.174
Tb927.8.570	1.5238	0.00253	1.60584	0.0121	1.54022	0.0127	1.51663	0.001	1.53446	0.000861	88.324	134.589	141.835	136.039	133.956	130.178
Tb927.8.5690	0.83954	0.301	0.71719	0.0535	0.920396	0.654	0.993669	1	0.968296	0.885	35.261	29.603	25.289	32.454	35.037	34.109
Tb927.8.5680	0.969493	0.494	0.912157	0.23	0.909455	0.126	0.92333	0.107	0.854026	0.0498	45.618	44.226	41.61	41.487	42.12	39.166
Tb927.8.5670	0.795825	0.341	0.662793	0.0957	0.769434	0.238	0.80845	0.346	0.766735	0.206	29.221	23.255	19.368	22.484	23.624	24.702
Tb927.8.5660	0.755676	0.0109	0.71892	0.00699	0.831076	0.0222	0.969719	0.592	0.979695	0.824	65.655	49.614	47.201	54.564	63.667	68.581
Tb927.8.5650	0.911755	0.133	0.906777	0.146	0.971961	0.685	1.01054	0.872	1.03698	0.447	65.382	59.613	59.287	63.549	66.072	67.285
Tb927.8.5640	1.45825	0.109	1.90835	0.00885	1.70466	0.00759	1.57303	0.0147	1.44026	0.0172	213.821	311.805	408.046	364.493	336.346	279.519
Tb927.8.5630	0.78008	0.157	0.695756	0.0267	0.643228	0.0103	0.660381	0.00608	0.676836	0.0106	58.345	45.514	40.594	37.529	38.53	41.645
Tb927.8.5620	0.964802	0.597	0.907777	0.31	0.94427	0.46	0.944494	0.336	0.99307	1	43.11	41.593	39.134	40.707	40.717	40.226
Tb927.8.5610	0.957661	0.603	0.991568	1	1.04384	0.697	1.09535	0.202	1.06612	0.286	31.873	30.524	31.604	33.27	34.912	34.562
Tb927.8.5600	1.07404	0.361	1.10143	0.287	1.01449	0.989	1.03983	0.619	1.10698	0.116	137.202	147.36	151.118	139.189	142.667	142.768
Tb927.8.560	0.915478	0.191	0.878787	0.218	0.812111	0.0538	0.785686	0.00983	0.844537	0.017	78.616	71.971	69.086	63.845	61.767	61.665
Tb927.8.5590	1.18286	0.4	1.71699	0.0165	2.01971	0.00366	2.07937	0.00165	2.02705	0.00241	57.852	68.431	99.332	116.845	120.297	111.317
Tb927.8.5580	0.981385	0.948	1.11791	0.262	1.31381	0.0392	1.32074	0.054	1.30805	0.027	31.196	30.615	34.874	40.985	41.202	39.366
Tb927.8.5570	0.987281	0.933	0.95692	0.674	1.10147	0.17	1.11969	0.0764	1.15099	0.0727	67.634	66.774	64.72	74.497	75.729	76.759
Tb927.8.5560	0.980631	0.922	0.98871	1	1.07144	0.634	1.10212	0.214	1.07113	0.29	52.94	51.915	52.343	56.723	58.347	55.117
Tb927.8.5550	0.920268	0.716	0.967456	0.971	1.19814	0.375	1.30842	0.0318	1.16204	0.197	25.636	23.592	24.801	30.715	33.542	31.528
Tb927.8.5540	1.10127	0.2	1.15274	0.234	1.15017	0.0429	1.15519	0.0215	1.13211	0.0365	61.509	67.738	70.904	70.745	71.054	70.32
Tb927.8.5530	0.971613	0.934	1.07871	0.641	1.1282	0.409	1.22927	0.0899	1.11374	0.259	60.096	58.39	64.826	67.8	73.874	70.822
Tb927.8.5520	0.89103	0.176	0.834037	0.159	0.923405	0.529	0.920246	0.206	0.874012	0.0251	64.234	57.235	53.574	59.314	59.112	63.132
Tb927.8.5510	1.01411	0.831	0.96144	0.768	1.04202	0.716	1.03957	0.364	1.03986	0.391	52.937	53.685	50.896	55.162	55.032	59.526
Tb927.8.5500	1.14447	0.261	1.26817	0.152	1.37453	0.0544	1.43147	0.00239	1.37732	0.00234	34.711	39.726	44.02	47.712	49.688	50.706
Tb927.8.550	1.15853	0.129	1.15261	0.438	0.890083	0.251	0.803657	0.184	0.910694	0.25	81.425	94.333	93.851	72.475	65.438	69.622
Tb927.8.5490	0.782807	0.13	0.631265	0.0286	0.682625	0.0624	0.705926	0.0321	0.739896	0.0407	58.068	45.456	36.656	39.639	40.992	45.885
Tb927.8.5480	1.42198	0.00767	1.52024	0.00871	1.73212	0.00143	1.75503	0.000469	1.58341	0.000737	49.143	69.88	74.709	85.121	86.247	81.228
Tb927.8.5470	1.37871	0.012	1.32233	0.0427	1.35809	0.0125	1.44436	0.0135	1.35782	0.0108	110.524	152.381	146.15	150.102	159.637	141.072
Tb927.8.5465	1.73954	0.00228	1.59511	0.00841	1.60287	0.00515	1.64204	0.00728	1.57493	0.00187	107.768	187.467	171.902	172.738	176.96	163.139
Tb927.8.5460	1.91529	0.00155	1.83598	0.00588	1.81657	0.00274	1.85654	0.00267	1.81947	0.000906	79.079	151.459	145.187	143.653	146.813	134.995
Tb927.8.5450	0.855595	0.083	0.591963	0.00972	0.560677	0.0111	0.540646	0.00363	0.580099	0.00152	92.704	79.317	54.877	51.977	50.12	56.221
Tb927.8.5440	1.83838	0.00274	1.65017	0.00863	1.66328	0.00593	1.69123	0.00354	1.62819	0.00288	96.849	178.044	159.816	161.086	163.793	150.599
Tb927.8.5430	1.03871	0.895	1.12197	0.184	1.22148	0.075	1.36741	0.0238	1.26742	0.0728	37.127	38.564	41.655	45.35	50.768	52.224
Tb927.8.5420	0.930321	0.205	0.848629	0.0396	0.839189	0.109	0.903259	0.341	0.948699	0.394	56.218	52.301	47.709	47.178	50.78	52.49
Tb927.8.5410	0.957266	0.857	1.00954	1	1.13938	0.194	1.24889	0.0301	1.11782	0.133	38.401	36.76	38.767	43.753	47.958	48.549
Tb927.8.5400	0.955325	0.766	0.979637	0.886	1.02094	0.915	1.06901	0.458	1.05258	0.58	32.005	30.575	31.353	32.675	34.213	35.622
Tb927.8.540	0.875739	0.109	0.86821	0.153	0.910324	0.435	0.909644	0.122	0.989764	0.942	33.675	29.491	29.237	30.656	30.633	33.595
Tb927.8.5390	1.28758	0.352	1.67451	0.0117	2.10755	0.00526	2.26035	0.00155	2.19152	0.0018	34.102	43.909	57.104	71.872	77.083	73.576
Tb927.8.5380	0.895048	0.401	1.02315	0.938	1.04101	0.653	1.06971	0.331	1.07266	0.345	76.502	68.473	78.273	79.639	81.835	81.701
Tb927.8.5370	0.972268	0.513	0.957178	0.673	1.05785	0.445	1.02313	0.769	0.984711	0.828	39.421	38.327	37.732	41.701	40.332	41.635
Tb927.8.5360	1.14982	0.187	1.40413	0.0283	1.4087	0.0183	1.44247	0.00791	1.64879	0.00435	30.02	34.518	42.152	42.289	43.303	48.865
Tb927.8.5350	1.17836	0.504	1.3482	0.387	1.86653	0.0492	2.10065	0.000849	2.23734	0.000952	6.231	7.343	8.401	11.631	13.09	13.961
Tb927.8.5345	1	1	1	1	1	1	1	1	1	1	0.012	0.012	0.012	0.012	0.012	0.012
Tb927.8.5340	3.67916	0.49	1.98195	0.868	6.45957	0.226	4.14872	0.318	1.15449	1	0.099	0.364	0.196	0.638	0.41	0.431
Tb927.8.5330	0.837726	0.0648	0.785815	0.0771	0.829017	0.0734	0.83464	0.025	0.834468	0.0294	80.407	67.359	63.185	66.659	67.111	69.055
Tb927.8.5320	1.02508	0.908	1.30442	0.0485	1.48358	0.011	1.71978	0.00686	1.64001	0.00283	48.685	49.905	63.505	72.227	83.727	92.083
Tb927.8.5310	0.869876	0.11	0.903559	0.223	0.927148	0.495	0.913613	0.203	0.867367	0.0488	66.906	58.2	60.454	62.032	61.126	63.017
Tb927.8.5300	0.801591	0.0538	0.921469	0.636	1.02195	0.881	1.06036	0.301	0.935666	0.421	49.613	39.77	45.717	50.702	52.608	48.542
Tb927.8.530	1.99031	0.109	1.02449	1	1.42868	0.494	1.43934	0.137	2.00142	0.0235	2.081	4.142	2.132	2.973	2.995	4.471
Tb927.8.5290	0.989663	0.99	1.10881	0.232	1.15293	0.104	1.20183	0.0714	1.1745	0.04	31.415	31.09	34.833	36.219	37.755	39.335
Tb927.8.5280	0.955094	0.559	1.11842	0.285	1.14685	0.0582	1.13499	0.0524	1.14907	0.0394	76.323	72.896	85.361	87.531	86.626	93.13
Tb927.8.5270	1.78465	0.0175	2.99243	0.00166	3.40282	0.00121	3.67768	0.000446	3.40052	0.000397	19.275	34.4	57.68	65.59	70.888	68.201
Tb927.8.5260	0.958316	0.65	0.922585	0.242	0.830508	0.0191	0.86003	0.166	0.815486	0.113	1401.49	1343.07	1292.99	1163.95	1205.32	1266.64
Tb927.8.5250	0.854779	0.0534	0.999475	1	1.10629	0.226	1.15027	0.0391	1.09751	0.0814	74.436	63.626	74.397	82.348	85.622	86.393
Tb927.8.5240	1.05467	0.798	1.04311	0.85	1.11401	0.423	1.09896	0.44	1.1646	0.219	48.494	51.145	50.584	54.022	53.293	56.274
Tb927.8.5230	1.05011	0.525	1.13615	0.325	1.12533	0.212	1.13105	0.211	1.07572	0.357	46.997	49.352	53.396	52.887	53.156	50.458
Tb927.8.5220	0.871427	0.0863	0.959381	0.622	1.04415	0.621	1.05189	0.405	0.971224	0.694	45.61	39.746	43.757	47.624	47.977	45.635
Tb927.8.5210	0.901225	0.106	1.0217	0.943	1.13524	0.124	1.16917	0.0345	1.08545	0.214	30.565	27.546	31.229	34.699	35.736	33.56
Tb927.8.5200	0.830659	0.032	0.911823	0.257	0.984751	0.913	0.986961	0.883	0.943965	0.292	50.05	41.575	45.637	49.287	49.398	47.814
Tb927.8.520	0.668273	0.119	0.455131	0.00977	0.629442	0.317	0.532823	0.0403	0.534485	0.0423	40.298	26.93	18.341	25.365	21.472	21.654
Tb927.8.5190	1.18358	0.407	1.49566	0.074	1.65831	0.0301	1.64008	0.0235	1.68602	0.0271	15.21	18.003	22.75	25.224	24.946	24.269
Tb927.8.5180	1.1522	0.134	1.29165	0.0614	1.30305	0.021	1.48357	0.00552	1.25887	0.00844	39.224	45.194	50.664	51.111	58.192	55.86
Tb927.8.5170	0.920746	0.258	1.03955	0.794	1.18253	0.0836	1.21642	0.0304	1.19538	0.0267	29.96	27.586	31.145	35.429	36.444	34.465
Tb927.8.5160	0.935349	0.152	1.15364	0.145	1.27411	0.00543	1.20991	0.0107	1.1877	0.0318	35.52	33.224	40.977	45.256	42.976	40.781
Tb927.8.5150	0.813812	0.4	0.71449	0.125	0.745739	0.162	0.817207	0.28	0.770965	0.156	87.199	70.964	62.303	65.028	71.26	72.556
Tb927.8.5140	1.06321	0.597	1.2533	0.0495	1.35497	0.0556	1.33783	0.0154	1.40974	0.0339	19.033	20.236	23.854	25.789	25.463	28.044
Tb927.8.5130	0.992672	1	1.05667	0.44	1.19009	0.0543	1.20332	0.0222	1.18512	0.0131	40.949	40.649	43.27	48.733	49.275	50.381
Tb927.8.5120	1.14962	0.353	0.749354	0.088	0.523389	0.0113	0.468362	0.00163	0.48307	0.00221	715.574	822.637	536.218	374.524	335.148	334.895
Tb927.8.5110	1.46979	0.135	1.81474	0.0331	2.02957	0.0169	1.74546	0.0545	1.85847	0.0168	38.029	55.895	69.013	77.182	66.378	65.356
Tb927.8.5100	1.31463	0.399	0.86615	0.882	1.01172	1	0.809518	0.53	0.848721	0.615	133.873	175.994	115.954	135.442	108.373	100.897
Tb927.8.510	1.30916	0.317	0.730811	0.234	0.762707	0.628	0.539912	0.0246	0.570504	0.0363	32.235	42.201	23.558	24.586	17.404	19.567
Tb927.8.5090	1.00807	1	0.540892	0.105	0.580747	0.00521	0.505422	0.00326	0.55889	0.0186	100.243	101.052	54.221	58.216	50.665	52.946
Tb927.8.5080	1.11081	0.287	1.02201	0.947	1.0575	0.636	1.02562	0.953	1.03731	0.692	14.618	16.237	14.939	15.458	14.992	15.243
Tb927.8.5070	0.903003	0.117	0.903417	0.145	0.882569	0.0754	0.909238	0.0777	0.911205	0.0837	254.155	229.503	229.608	224.31	231.088	238.836
Tb927.8.5060	1.16051	0.303	1.27998	0.103	1.33051	0.043	1.3859	0.0199	1.24155	0.095	49.625	57.59	63.519	66.027	68.776	65.032
Tb927.8.5050	0.913295	0.718	0.998116	1	1.16277	0.167	1.2673	0.0462	1.21835	0.221	16.638	15.196	16.607	19.346	21.086	18.923
Tb927.8.5040	0.721425	0.0537	0.560624	0.0227	0.608505	0.0679	0.593517	0.00857	0.659048	0.0131	48.972	35.33	27.455	29.8	29.066	32.317
Tb927.8.5030	0.950077	0.744	0.920023	0.694	1.09092	0.578	1.08438	0.479	1.00816	1	65.871	62.582	60.603	71.86	71.429	67.914
Tb927.8.5020	0.984139	0.895	1.00936	1	1.13907	0.35	1.2062	0.0173	1.08972	0.157	65.139	64.106	65.749	74.198	78.571	74.281
Tb927.8.5010	0.959694	0.545	0.95312	0.665	0.849715	0.0889	0.810988	0.00562	0.811097	0.0323	185.413	177.94	176.721	157.548	150.368	148.693
Tb927.8.5000	0.957639	0.504	0.933702	0.539	0.84929	0.0933	0.786708	0.00633	0.810381	0.0337	188.779	180.782	176.263	160.328	148.514	146.002
Tb927.8.500	0.699486	0.114	0.503503	0.0172	0.645651	0.244	0.565725	0.0733	0.572238	0.0304	16.3	11.402	8.207	10.524	9.221	9.94
Tb927.8.4990	0.962733	0.587	0.96546	0.796	0.86507	0.0841	0.797143	0.00894	0.819564	0.0239	186.408	179.461	179.969	161.256	148.594	148.516
Tb927.8.4980	0.972857	0.791	0.975245	0.91	0.848208	0.107	0.799683	0.0133	0.837009	0.0315	185.744	180.703	181.146	157.55	148.536	150.363
Tb927.8.4970	0.948331	0.392	0.939166	0.541	0.849837	0.0754	0.787855	0.00365	0.807326	0.0269	190.88	181.018	179.268	162.217	150.386	151.219
Tb927.8.4960	0.864942	0.16	0.789898	0.265	0.86556	0.353	0.852255	0.0481	0.837914	0.0255	35.182	30.43	27.79	30.452	29.984	30.244
Tb927.8.4950	1.33704	0.00609	1.3253	0.00421	1.2731	0.0268	1.16561	0.19	1.16005	0.051	98.003	131.034	129.883	124.767	114.233	102.668
Tb927.8.4940	0.887235	0.285	0.999655	1	1.07854	0.565	1.16291	0.0685	1.08263	0.362	67.875	60.221	67.852	73.206	78.933	77.141
Tb927.8.4930	0.954285	0.828	0.991929	1	1.08897	0.604	1.14418	0.188	0.991714	1	95.406	91.044	94.636	103.894	109.162	97.723
Tb927.8.4920	0.853645	0.165	0.7258	0.103	0.694018	0.0416	0.718908	0.102	0.700134	0.0215	37.955	32.4	27.547	26.341	27.286	29.406
Tb927.8.4910	1.11918	0.464	1.15118	0.197	1.19702	0.0976	1.36885	0.0107	1.23385	0.0487	79.4	88.863	91.404	95.043	108.687	109.977
Tb927.8.4900	0.948362	0.705	1.01146	0.998	0.999336	1	1.10344	0.554	1.08168	0.496	36.342	34.465	36.758	36.318	40.101	43.241
Tb927.8.490	1.68524	0.0104	1.02855	0.944	1.12696	0.774	0.878104	0.265	1.03771	0.764	74.496	125.543	76.622	83.953	65.415	76.734
Tb927.8.4890	0.970939	0.928	0.782246	0.0785	0.951676	0.924	1.07775	0.739	1.30762	0.155	57.424	55.756	44.92	54.649	61.889	80.597
Tb927.8.4880	0.998797	1	1.02315	0.809	1.0715	0.445	1.06618	0.311	1.05517	0.334	49.933	49.873	51.089	53.503	53.238	53.732
Tb927.8.4870	0.835876	0.0659	0.905021	0.335	0.93893	0.586	0.925496	0.106	0.866469	0.016	77.083	64.432	69.762	72.376	71.34	67.651
Tb927.8.4860	0.981276	0.819	0.892753	0.278	0.945226	0.669	0.946735	0.531	0.911218	0.128	44.411	43.579	39.648	41.978	42.045	42.549
Tb927.8.4850	0.994819	1	0.999088	1	1.04384	0.753	1.12702	0.219	1.01706	0.907	40.935	40.723	40.898	42.729	46.135	47.075
Tb927.8.4840	0.805912	0.173	0.871538	0.525	0.972376	0.908	1.03625	0.783	1.0319	0.84	19.788	15.947	17.246	19.241	20.505	21.043
Tb927.8.4830	1.00221	1	1.14839	0.629	1.2317	0.346	1.21862	0.124	1.10903	0.389	29.103	29.168	33.422	35.847	35.466	37.553
Tb927.8.4820	0.725506	0.107	0.507207	0.0101	0.506918	0.00585	0.481637	0.00283	0.522821	0.00633	167.503	121.524	84.959	84.91	80.676	91.95
Tb927.8.4810	0.990451	0.952	0.893333	0.0917	0.816241	0.013	0.823384	0.00655	0.846039	0.015	194.47	192.613	173.727	158.735	160.124	164.043
Tb927.8.4800	1.00671	1	1.04731	0.902	1.16372	0.228	1.18969	0.064	1.12745	0.128	54.892	55.26	57.489	63.879	65.304	63.88
Tb927.8.480	1.94069	0.155	1.18888	0.686	1.49481	0.279	1.37752	0.294	1.62278	0.139	24.904	48.331	29.608	37.227	34.306	38.309
Tb927.8.4790	0.909734	0.0923	0.913233	0.196	1.10319	0.468	1.09066	0.156	1.03534	0.422	38.648	35.159	35.295	42.636	42.152	42.363
Tb927.8.4780	0.809357	0.0636	0.810661	0.0545	0.882596	0.29	0.859562	0.147	0.842019	0.0817	67.346	54.507	54.594	59.439	57.888	53.29
Tb927.8.4770	1.02031	0.871	1.24451	0.0592	1.20994	0.033	1.31122	0.0108	1.26446	0.0183	36.969	37.72	46.008	44.73	48.474	45.899
Tb927.8.4760	0.949003	0.488	0.97929	0.938	1.07439	0.43	1.12011	0.402	1.12285	0.308	22.598	21.445	22.13	24.279	25.312	26.343
Tb927.8.4750	1.49101	0.0596	1.8193	0.0752	1.64742	0.17	1.67569	0.0237	1.67884	0.284	3.95	5.89	7.187	6.508	6.619	6.453
Tb927.8.4740	1.37245	0.0204	1.57676	0.00856	1.528	0.00694	1.56336	0.00523	1.50728	0.00917	59.438	81.576	93.719	90.821	92.923	88.806
Tb927.8.4730	1.34682	0.0215	1.58454	0.0113	1.49633	0.00695	1.56055	0.00571	1.47694	0.00633	46.856	63.106	74.245	70.111	73.12	69.479
Tb927.8.4720	1.38937	0.0178	1.57217	0.00835	1.52033	0.00963	1.60137	0.00547	1.50027	0.0124	67.221	93.395	105.683	102.198	107.646	103.097
Tb927.8.4710	1.34556	0.0367	1.55823	0.0176	1.48865	0.0122	1.55626	0.011	1.4576	0.0137	46.506	62.577	72.467	69.231	72.376	68.89
Tb927.8.4700	1.35348	0.022	1.55091	0.0089	1.52163	0.0091	1.57684	0.00657	1.50656	0.0116	59.854	81.011	92.828	91.076	94.38	89.512
Tb927.8.470	1.22163	0.984	0.46235	0.286	3.63183	0.0689	1.43602	0.533	3.04315	0.0772	0.064	0.078	0.03	0.233	0.092	0.183
Tb927.8.4690	0.873124	0.437	0.911017	0.77	0.942997	0.791	0.951056	0.759	0.922674	0.54	54.564	47.642	49.709	51.454	51.894	52.95
Tb927.8.4680	1.0994	0.511	1.42111	0.0452	1.61925	0.0241	1.63638	0.00251	1.41669	0.00651	74.814	82.251	106.319	121.143	122.425	113.896
Tb927.8.4670	0.864335	0.123	0.928712	0.484	1.09698	0.38	1.14418	0.0169	1.15531	0.012	41.906	36.221	38.919	45.97	47.948	47.623
Tb927.8.4660	0.978702	0.823	0.872667	0.102	0.938579	0.499	0.905142	0.143	0.940038	0.33	33.896	33.174	29.58	31.814	30.681	31.418
Tb927.8.4650	1.03656	0.754	1.10768	0.281	1.14157	0.19	1.13628	0.301	1.17006	0.0738	67.485	69.953	74.752	77.039	76.682	81.226
Tb927.8.4640	0.970808	0.651	1.01273	0.998	0.971534	0.839	0.948016	0.354	0.879261	0.0303	155.158	150.629	157.133	150.741	147.092	141.669
Tb927.8.4630	0.900796	0.494	1.18032	0.213	1.30379	0.0469	1.48536	0.00561	1.40277	0.00943	145.347	130.928	171.556	189.502	215.893	213.983
Tb927.8.4620	1.05512	0.647	1.22998	0.0837	1.3985	0.00578	1.51024	0.000946	1.46917	0.00181	48.229	50.887	59.32	67.448	72.837	66.661
Tb927.8.4610	1.57875	0.00566	1.77727	0.00284	1.76097	0.00163	1.78168	0.000862	1.71584	0.00101	85.597	135.137	152.129	150.734	152.506	146.216
Tb927.8.4600	1.01636	0.954	1.1831	0.23	1.28586	0.0458	1.30385	0.0187	1.2783	0.0161	39.474	40.12	46.702	50.758	51.468	52.37
Tb927.8.460	1	1	2.77927	0.179	1	1	2.95214	0.137	1.48745	0.422	0.012	0.012	0.033	0.012	0.035	0.012
Tb927.8.4590	0.939041	0.607	1.06292	0.643	1.09708	0.4	1.17136	0.138	1.12247	0.344	91.086	85.533	96.817	99.929	106.694	104.723
Tb927.8.4580	0.916303	0.181	0.903249	0.289	0.893417	0.239	0.877836	0.043	0.837237	0.0111	125.831	115.299	113.656	112.419	110.459	105.772
Tb927.8.4570	1.09527	0.237	1.1791	0.103	1.28155	0.0119	1.32866	0.00405	1.35363	0.00346	46.967	51.441	55.378	60.19	62.403	63.248
Tb927.8.4560	0.893318	0.133	0.957573	0.542	1.19311	0.0252	1.26292	0.00903	1.23312	0.0124	31.845	28.448	30.494	37.995	40.218	37.767
Tb927.8.4550	1.18567	0.464	1.18088	0.602	1.161	0.515	1.27524	0.309	1.26624	0.251	40.459	47.971	47.778	46.973	51.595	51.661
Tb927.8.4540	0.983314	0.932	1.09904	0.229	1.1698	0.0996	1.21385	0.0955	1.24008	0.0739	110.792	108.944	121.766	129.605	134.485	131.578
Tb927.8.4530	1.13596	0.2	1.19964	0.0245	1.3414	0.00378	1.3861	0.00514	1.38013	0.00225	43.43	49.335	52.101	58.257	60.199	55.748
Tb927.8.4520	0.601596	0.0212	0.704793	0.0834	0.765347	0.123	0.993989	1	1.01067	1	34.297	20.633	24.172	26.249	34.091	40.227
Tb927.8.4510	0.852487	0.207	1.10466	0.374	1.43032	0.015	1.52351	0.0012	1.45956	0.00243	33.745	28.767	37.276	48.265	51.41	48.088
Tb927.8.4500	0.983129	0.756	1.02369	0.71	1.04193	0.466	1.06806	0.345	1.0372	0.446	73.945	72.697	75.697	77.046	78.977	75.087
Tb927.8.450	2.63897	0.423	1.35263	0.965	3.24285	0.303	0.897329	1	2.75445	0.309	0.05	0.133	0.068	0.163	0.045	0.158
Tb927.8.4490	1.29323	0.175	1.61426	0.0475	2.28476	0.00418	2.44022	0.00145	2.27271	0.00179	24.922	32.229	40.23	56.94	60.814	52.582
Tb927.8.449	1	1	1	1	1	1	1	1	1	1	0.012	0.012	0.012	0.012	0.012	0.012
Tb927.8.4480	1.10816	0.206	1.07063	0.478	1.11966	0.251	1.15521	0.143	1.11961	0.355	35.392	39.22	37.892	39.627	40.885	41.381
Tb927.8.4470	0.927208	0.487	0.996411	1	1.08489	0.355	1.12989	0.0196	1.16083	0.0258	47.993	44.499	47.821	52.067	54.227	56.398
Tb927.8.4460	0.913014	0.202	0.891186	0.181	0.971388	0.755	0.984384	0.881	0.942086	0.465	43.273	39.509	38.564	42.035	42.597	40.864
Tb927.8.446	1	1	1	1	1	1	1	1	1	1	0.012	0.012	0.012	0.012	0.012	0.012
Tb927.8.4450	0.70652	0.0687	0.535861	0.0179	0.59322	0.0202	0.559942	0.0127	0.627362	0.0165	71.416	50.457	38.269	42.365	39.989	46.272
Tb927.8.4440	1.04165	0.365	1.04432	0.402	1.04866	0.445	1.04944	0.372	1.03731	0.393	46.572	48.512	48.636	48.839	48.875	51.562
Tb927.8.4430	1.19986	0.183	1.61184	0.016	1.5976	0.0163	1.69952	0.00314	1.76957	0.00314	177.02	212.399	285.329	282.807	300.85	294.841
Tb927.8.443	1	1	1	1	1	1	1	1	1	1	0.012	0.012	0.012	0.012	0.012	0.012
Tb927.8.4420	1.02533	0.948	1.10172	0.438	1.06737	0.588	1.00832	0.998	0.918983	0.338	67.226	68.929	74.064	71.755	67.785	64.681
Tb927.8.4410	0.885299	0.228	0.860255	0.0533	1.0392	0.684	1.02357	0.747	0.979036	0.824	28.483	25.216	24.503	29.6	29.154	30.196
Tb927.8.4400	1.10917	0.311	1.19088	0.204	1.28831	0.13	1.34702	0.0135	1.18447	0.0595	95.01	105.383	113.146	122.403	127.98	116.635
Tb927.8.440	1	1	1	1	1	1	1	1	1	1	0.012	0.012	0.012	0.012	0.012	0.012
Tb927.8.4390	0.946415	0.42	0.922011	0.336	1.04957	0.516	1.07296	0.214	1.01536	0.884	60.152	56.929	55.461	63.134	64.541	61.982
Tb927.8.4380	0.88399	0.313	0.741217	0.0794	0.686622	0.019	0.669891	0.00843	0.689461	0.00984	130.454	115.32	96.695	89.573	87.39	91.573
Tb927.8.4370	0.495902	0.00276	0.495575	0.00235	0.677976	0.0349	0.835596	0.0462	0.851409	0.168	30.441	15.096	15.086	20.638	25.436	26.889
Tb927.8.4360	0.841126	0.031	0.811418	0.0101	0.946977	0.679	0.912835	0.375	0.935959	0.398	22.704	19.097	18.423	21.5	20.725	21.712
Tb927.8.4350	0.814001	0.243	0.793645	0.266	0.932503	0.624	0.946917	0.643	0.909062	0.352	16.001	13.025	12.699	14.921	15.152	15.108
Tb927.8.4340	0.815972	0.28	1.18122	0.261	1.84475	0.0326	2.33405	0.00125	2.58625	0.00223	10.984	8.963	12.975	20.263	25.638	31.886
Tb927.8.4330	1.13553	0.0489	1.31696	0.032	1.28636	0.00664	1.31008	0.00258	1.39124	0.000956	104.291	118.425	137.347	134.155	136.629	143.923
Tb927.8.4320	0.859216	0.059	0.905026	0.241	1.06044	0.294	1.03126	0.498	0.992065	0.98	52.72	45.298	47.713	55.906	54.368	52.067
Tb927.8.4310	1.07919	0.328	1.32938	0.0121	1.42866	0.00489	1.58834	0.00231	1.5924	0.000952	29.1	31.404	38.685	41.574	46.221	46.988
Tb927.8.4300	1.05322	0.686	1.23712	0.0232	1.55182	0.00242	1.47057	0.0028	1.48133	0.000932	36.288	38.219	44.892	56.312	53.364	54.95
Tb927.8.430	1	1	1	1	1	1	1	1	1	1	0.012	0.012	0.012	0.012	0.012	0.012
Tb927.8.4290	0.940215	0.557	0.829169	0.113	0.862081	0.175	0.869804	0.16	0.911911	0.444	49.607	46.641	41.133	42.765	43.148	48.632
Tb927.8.4280	0.868995	0.142	0.818313	0.049	0.735774	0.0145	0.747016	0.0172	0.735476	0.0169	166.274	144.491	136.064	122.34	124.209	122.54
Tb927.8.4270	0.981281	0.909	1.12118	0.28	1.1636	0.089	1.20266	0.0112	1.12486	0.0429	58.681	57.583	65.792	68.281	70.573	66.872
Tb927.8.4260	1.13251	0.111	1.24762	0.0453	1.49833	0.00165	1.6664	0.000919	1.54686	0.00101	28.15	31.88	35.12	42.177	46.909	43.811
Tb927.8.4250	1.22476	0.0226	1.06443	0.57	1.04637	0.494	1.01	0.96	0.990247	0.97	51.779	63.417	55.115	54.18	52.297	49.542
Tb927.8.4240	0.939041	0.162	0.949354	0.405	0.935827	0.28	0.965979	0.507	0.949124	0.415	33.445	31.406	31.751	31.299	32.307	30.609
Tb927.8.4230	0.885353	0.0594	0.834461	0.0578	0.782124	0.00673	0.792375	0.0239	0.839034	0.00807	51.112	45.252	42.651	39.976	40.5	42.72
Tb927.8.4220	0.977975	0.728	0.994559	1	1.04584	0.475	1.09334	0.141	1.11251	0.064	163.123	159.53	162.235	170.601	178.348	183.87
Tb927.8.4210	0.959621	0.387	1.00068	1	1.02618	0.749	1.03056	0.62	1.09165	0.0905	94.779	90.952	94.844	97.261	97.676	98.146
Tb927.8.4200	1.18863	0.213	1.52219	0.0257	1.64197	0.00664	1.35213	0.278	1.70878	0.00706	9.87	11.732	15.025	16.207	13.346	18.253
Tb927.8.420	1	1	1	1	1	1	1	1	1	1	0.012	0.012	0.012	0.012	0.012	0.012
Tb927.8.4190	1.08122	0.405	1.31731	0.0283	1.38033	0.00975	1.24868	0.295	1.49049	0.00662	116.78	126.265	153.836	161.195	145.821	180.613
Tb927.8.4180	0.935549	0.464	0.975913	0.944	1.0604	0.584	1.11948	0.216	1.10932	0.216	43.23	40.443	42.188	45.841	48.395	51.011
Tb927.8.4170	0.805366	0.106	0.753068	0.0443	0.792958	0.0557	0.811292	0.113	0.808976	0.0688	30.261	24.371	22.789	23.996	24.551	25.409
Tb927.8.4160	0.872939	0.0364	0.909232	0.165	1.01711	0.796	1.03558	0.458	1.0765	0.116	43.616	38.074	39.657	44.363	45.168	45.255
Tb927.8.4150	1.14863	0.0331	1.04764	0.654	0.964915	0.574	0.974996	0.583	0.994864	0.975	133.933	153.84	140.314	129.234	130.585	132.991
Tb927.8.4140	0.948293	0.643	0.961965	0.603	1.16123	0.075	1.20143	0.0383	1.18704	0.103	30.826	29.232	29.653	35.796	37.035	37.309
Tb927.8.4130	0.960746	0.844	1.14727	0.159	1.27046	0.0317	1.31712	0.0897	1.36219	0.0247	43.11	41.417	49.458	54.769	56.781	55.768
Tb927.8.4120	0.969375	0.749	1.08652	0.215	1.25892	0.0715	1.35748	0.00261	1.3151	0.00955	41.663	40.387	45.268	52.451	56.557	59.05
Tb927.8.4110	1.24328	0.0221	1.40887	0.0141	1.79363	0.0289	2.05002	0.00072	2.28483	0.000472	24.36	30.286	34.32	43.692	49.938	52.958
Tb927.8.4100	0.950086	0.293	1.12118	0.0908	1.20169	0.0377	1.20436	0.0188	1.1951	0.0156	109.136	103.688	122.361	131.148	131.439	124.407
Tb927.8.410	1	1	1	1	1	1	1	1	1	1	0.012	0.012	0.012	0.012	0.012	0.031
Tb927.8.4090	0.946597	0.795	0.96481	0.947	1.10394	0.312	1.2694	0.0716	1.12369	0.342	30.369	28.747	29.3	33.525	38.55	37.399
Tb927.8.4080	0.901576	0.261	1.07358	0.392	1.13689	0.0577	1.2958	0.028	1.25836	0.0783	36.616	33.012	39.311	41.629	47.447	49.02
Tb927.8.4070	1.04577	0.64	1.11347	0.229	1.27885	0.0343	1.38754	0.00617	1.3896	0.00484	41.174	43.058	45.846	52.655	57.131	58.067
Tb927.8.4060	1.50285	0.00287	1.78006	0.00821	2.28367	0.0127	2.46006	0.000427	2.90358	0.000209	22.762	34.207	40.517	51.98	55.995	63.283
Tb927.8.4050	0.961529	0.409	1.09495	0.138	1.17475	0.0635	1.22256	0.0117	1.17812	0.0185	109.28	105.076	119.656	128.377	133.602	121.731
Tb927.8.4040	0.947102	0.709	1.04624	0.862	1.09971	0.289	1.27095	0.036	1.22911	0.0847	29.911	28.329	31.294	32.894	38.016	37.076
Tb927.8.4030	0.949744	0.666	1.01217	0.984	1.12089	0.127	1.26552	0.0355	1.20692	0.0899	38.148	36.231	38.612	42.76	48.277	48.493
Tb927.8.4020	0.92492	0.342	1.16304	0.151	1.22279	0.0919	1.40022	0.00145	1.31884	0.00487	36.906	34.135	42.923	45.128	51.676	52.28
Tb927.8.4010	0.427457	0.00209	0.391587	0.00184	0.40391	0.000907	0.429895	0.000514	0.44969	0.000182	112.704	48.176	44.133	45.522	48.451	52.539
Tb927.8.4000	0.85658	0.167	0.88156	0.0977	0.936908	0.385	0.930153	0.339	0.975418	0.733	71.442	61.195	62.98	66.934	66.452	70.905
Tb927.8.400	1	1	1	1	1.55836	0.445	1	1	1.48122	0.422	0.012	0.012	0.012	0.019	0.012	0.012
Tb927.8.3990	1.00314	1	1.0909	0.181	1.25958	0.0161	1.30869	0.00333	1.31569	0.00282	47.28	47.428	51.578	59.553	61.875	61.311
Tb927.8.3980	0.895552	0.195	0.84805	0.0397	0.954913	0.749	0.981504	0.933	0.963978	0.605	33.366	29.881	28.296	31.862	32.749	34.431
Tb927.8.3970	0.984461	0.885	0.916419	0.322	0.929839	0.208	0.932454	0.39	0.860488	0.0765	52.101	51.292	47.747	48.446	48.582	49.115
Tb927.8.3960	1.01024	0.981	1.03347	0.776	1.08214	0.305	0.980692	0.805	1.08443	0.268	56.536	57.115	58.429	61.18	55.445	61.127
Tb927.8.3950	0.850361	0.0199	0.8364	0.0592	0.963688	0.54	0.987786	0.81	0.944847	0.259	47.971	40.793	40.123	46.229	47.385	46.573
Tb927.8.3940	1.00001	1	1.09699	0.648	1.16051	0.235	1.02598	0.861	1.11828	0.278	25.537	25.537	28.014	29.636	26.201	30.184
Tb927.8.3930	1.05222	0.405	1.07123	0.441	1.15382	0.0715	1.17148	0.0384	1.14943	0.143	16.324	17.177	17.487	18.835	19.123	18.331
Tb927.8.3920	0.976561	0.809	0.734045	0.0219	0.810399	0.0402	0.832475	0.139	0.837258	0.0568	19.988	19.52	14.672	16.198	16.64	17.096
Tb927.8.3910	1.44754	0.0161	1.58161	0.00399	1.32147	0.00333	1.19456	0.0521	1.15668	0.00967	27.694	40.088	43.801	36.596	33.082	31.877
Tb927.8.3900	1.22413	0.031	1.36426	0.0128	1.32628	0.0192	1.35877	0.00749	1.39227	0.0268	12.315	15.076	16.801	16.334	16.734	15.994
Tb927.8.390	1.70285	0.792	1.01369	1	1.03468	1	1.4373	0.829	2.86182	0.497	0.027	0.045	0.027	0.027	0.038	0.042
Tb927.8.3890	1.11211	0.237	1.12642	0.152	1.27145	0.0142	1.30703	0.0126	1.31195	0.00528	13.078	14.545	14.732	16.628	17.094	17.746
Tb927.8.3880	1.00182	1	1.19146	0.152	1.13691	0.213	1.254	0.0739	1.20056	0.0225	13.036	13.06	15.532	14.821	16.347	16.736
Tb927.8.3870	0.820551	0.0336	0.830883	0.0469	0.884889	0.157	0.93861	0.243	1.00467	1	59.504	48.826	49.441	52.654	55.851	59.023
Tb927.8.3860	0.900405	0.142	0.841942	0.0484	0.939848	0.515	0.91153	0.156	0.939657	0.261	28.448	25.615	23.951	26.737	25.931	27.576
Tb927.8.3850	1.10668	0.299	1.22256	0.0202	1.20607	0.0924	1.16018	0.0539	1.2742	0.00577	23.149	25.618	28.3	27.919	26.857	26.888
Tb927.8.3840	1.00628	1	1.21489	0.171	1.37737	0.0237	1.43947	0.00257	1.38572	0.00166	29.912	30.099	36.339	41.199	43.057	43.409
Tb927.8.3830	0.835836	0.0241	0.821749	0.0326	0.933788	0.603	0.901294	0.155	0.898717	0.155	24.042	20.096	19.757	22.451	21.669	20.872
Tb927.8.3820	1.13619	0.328	1.47285	0.0108	1.71527	0.00418	1.70487	0.00457	1.68115	0.00331	55.227	62.749	81.342	94.73	94.155	84.59
Tb927.8.3810	0.844066	0.173	0.953231	0.785	1.06452	0.752	1.12012	0.262	1.05003	0.64	28.977	24.459	27.622	30.847	32.458	28.434
[truncated: 7,877 more rows]

## Sheet: Table S5
Gene ID	Product Description	FC D1/D0	P value FC D1/D0	FC D2/D0	P value FC D2/D0	Day 0 - linear total RPKM	Day 1 - linear total RPKM	Day 2 - linear total RPKM
Tb927.5.3990	variant surface glycoprotein (VSG, atypical), putative	195.931	0.000517	225.673	0.000465	1.28	250.708	288.764
Tb927.9.16060	hypothetical protein	94.7382	0.0267	111.093	0.0165	0.084	7.965	9.34
Tb927.10.5720	hypothetical protein	29.0732	0.00993	76.9692	0.00178	0.012	0.347	0.918
Tb927.7.2000	retrotransposon hot spot protein 7 (RHS7), putative	94.5304	0.00486	72.3653	0.00463	0.244	23.078	17.667
Tb927.6.5200	hypothetical protein, conserved	72.636	0.031	49.9564	0.0294	0.032	2.322	1.597
Tb927.6.220	purine nucleoside transporter (TbNT9)	29.7355	0.000518	38.7013	0.000671	6.331	188.258	245.022
Tb927.9.15960	hypothetical protein, unlikely	34.9911	0.00332	34.2422	0.00194	0.012	0.417	0.408
Tb927.7.7560	hypothetical protein	28.4246	0.00078	29.3106	0.00106	0.854	24.261	25.017
Tb927.5.1400	hypothetical protein	60.0827	0.000411	29.197	0.00735	0.012	0.717	0.348
Tb927.9.7330	expression site-associated gene 2 (ESAG2) protein, putative	20.8615	0.00224	24.731	0.000658	0.012	0.249	0.295
Tb927.3.2570	hypothetical protein, conserved	4.2309	0.193	23.3309	0.00166	0.012	0.05	0.278
Tb927.1.70	retrotransposon hot spot protein 4 (RHS4), putative	23.7878	0.000229	18.1201	0.000465	12.428	295.647	225.206
Tb927.4.140	hypothetical protein	18.2146	0.00132	15.7712	0.00143	0.939	17.111	14.816
Tb927.11.4070	hypothetical protein	8.41032	0.103	14.9555	0.0454	0.026	0.22	0.391
Tb927.9.7380	variant surface glycoprotein (VSG)-related, putative	9.36762	0.0187	14.667	0.00797	0.291	2.725	4.267
Tb927.2.1290	hypothetical protein	15.0273	0.0021	14.6228	0.00178	1.211	18.205	17.715
Tb927.2.5530	hypothetical protein, conserved (POMP22A)	8.21422	0.000441	11.1933	3.89e-05	25.12	206.342	281.178
Tb927.1.05	variant surface glycoprotein (VSG), putative	5.427	0.195	11.0984	0.00811	0.012	0.065	0.132
Tb927.2.5610	hypothetical protein, conserved (POMP22B)	8.03056	0.000517	11.0061	9.35e-05	23.62	189.683	259.965
Tb927.6.110	hypothetical protein	14.2436	0.00296	10.3974	0.00362	1.387	19.753	14.419
Tb927.9.7430	variant surface glycoprotein (VSG)-related, putative	6.87568	0.00679	10.3097	0.00166	0.435	2.988	4.481
Tb927.3.2590	hypothetical protein	3.17147	0.259	10.2478	0.0465	0.04	0.128	0.414
Tb927.6.1300	hypothetical protein	8.84825	0.00558	8.89815	0.0059	0.373	3.301	3.32
Tb927.4.300	retrotransposon hot spot protein 3 (RHS3), putative	8.23504	0.000517	8.88884	0.000671	3.026	24.915	26.893
Tb927.9.760	hypothetical protein	5.38595	0.000647	8.35555	0.00125	1.32	7.108	11.028
Tb927.1.80	hypothetical protein, unlikely	6.97597	0.000191	8.14623	9.2e-05	5.903	41.177	48.085
Tb927.9.7390	variant surface glycoprotein (VSG)-related, putative	7.09608	0.104	7.94912	0.0312	0.02	0.142	0.16
Tb927.7.6540	variant surface glycoprotein (VSG, atypical), putative	15.0081	0.00466	7.22971	0.00885	0.21	3.159	1.522
Tb927.10.9540	hypothetical protein, unlikely	18.2446	0.00098	7.2131	0.168	0.012	0.218	0.086
Tb927.1.5080	expression site-associated gene 9 (ESAG9) protein, putative	7.14125	0.00231	7.08824	0.00364	0.246	1.76	1.747
Tb927.7.7550	Protein of unknown function (DUF1181), putative	7.3435	0.00415	6.56926	0.00571	2.665	19.572	17.509
Tb927.1.2160	calpain-like protein fragment, putative	3.18906	0.0192	6.39997	0.00469	29.781	94.973	190.596
Tb927.10.9510	hypothetical protein	10.1663	0.0296	6.34537	0.0605	0.33	3.356	2.095
Tb927.11.4100	variant surface glycoprotein (VSG), putative	6.09025	0.0317	6.22192	0.0176	0.249	1.516	1.548
Tb927.4.5440	hypothetical protein	13.2628	0.005	6.13338	0.165	0.012	0.158	0.073
Tb927.2.1380	leucine-rich repeat protein (LRRP), putative	8.79926	0.00421	6.10497	0.0181	0.445	3.918	2.718
Tb927.10.4360	hypothetical protein	3.35797	0.122	5.91541	0.018	0.786	2.64	4.651
Tb927.1.2170	hypothetical protein, unlikely	3.14536	0.000899	5.90292	0.000671	21.637	68.055	127.719
Tb927.10.7090	Alternative oxidase, mitochondrial, Trypanosome alternative oxidase, mitochondrial (AOX)	5.42797	0.000638	5.88171	0.000946	42.07	228.354	247.443
Tb927.8.7820	'Cold-shock' DNA-binding domain containing protein, putative	3.78459	0.00188	5.75785	0.000996	9.691	36.676	55.798
Tb927.3.5690	hypothetical protein, conserved	6.41799	0.0483	5.51417	0.0385	0.295	1.896	1.629
Tb927.2.3290	65 kDa invariant surface glycoprotein	5.18944	0.0108	5.44524	0.0165	0.161	0.837	0.879
Tb927.2.5320	hypothetical protein, conserved	2.87973	0.00299	5.28278	0.00178	9.376	26.999	49.529
Tb927.2.5330	hypothetical protein, conserved	2.8098	0.00316	4.86508	0.00178	9.555	26.846	46.484
Tb927.1.2110	Calpain-like protein 1.2, cysteine peptidase, Clan CA, family C2, putative (CALP1.2)	2.43457	0.0136	4.66805	0.00125	56.796	138.274	265.127
Tb927.10.14900	hypothetical protein, conserved	2.16688	0.0164	4.6679	0.00144	12.115	26.253	56.554
Tb927.1.4900	expression site-associated gene 11 (ESAG11) protein, putative	6.40962	0.00445	4.65158	0.0327	0.165	1.059	0.768
Tb927.2.5360	hypothetical protein, conserved	2.60764	0.00404	4.53533	0.0015	17.1	44.592	77.556
[truncated: 235 more rows]

## Sheet: Table S6
Gene ID	FC D1/D0	P value FC D1/D0	FC D2/D0	P value FC D2/D0	FC D3/D0	P value FC D3/D0	FC D4/D0	P value FC D4/D0	FC D6/D0	P value FC D6/D0	CSD1 D0 - linear total RPKM	CSD1 D1 - linear total RPKM	CSD1 D2 - linear total RPKM	CSD1 D3 - linear total RPKM	CSD1 D4 - linear total RPKM	CSD1 D6 - linear total RPKM
[truncated: 9,864 more rows]

[truncated: 11 more sheets: Table S7, Table S8, Table S9, Table S10, Table S11, Table S12, Table S13, Table S14, Table S15, Table S16, Table S17]
